# Supplementary material for: Tetra­kis(μ2-2,2-dimethyl­propanoato-κ2 O,O′)bis­[(pyridine-κN)copper(II)]: a monoclinic polymorph
Source: Acta Crystallogr Sect E Struct Rep Online. 2010 Apr 30;66(Pt 5):m589–90. doi: 10.1107/S1600536810015060 (PMC2979036; doi:10.1107/S1600536810015060)
Supplement: Supplementary file 1 [file e-66-0m589-sup1.cif]

##############################################################################
###                                                                        ###
###        Electronic paper (Acta Crystallographica Section E)             ###
###                                                                        ###
##############################################################################
#                                                                            #
# This CIF contains the data in a paper accepted for publication in Acta     #
# Crystallographica Section E. It conforms to the requirements of Notes      #
# for Authors for Section E, and has been peer reviewed under the auspices   #
# of the IUCr Commission on Journals.                                        #
#                                                                            #
# Full details of the Crystallographic Information File format               #
# are given in the paper "The Crystallographic Information File (CIF):       #
# a New Standard Archive File for Crystallography" by S. R. Hall, F. H.      #
# Allen and I. D. Brown [Acta Cryst. (1991), A47, 655-685].                  #
#                                                                            #
# The current version of the core CIF dictionary is obtainable from          #
# ftp://ftp.iucr.org/pub/cif_core.dic. The current version number is 2.4.    #
#                                                                            #
# Software is freely available for graphical display of the structure(s) in  #
# this CIF.  For information consult the CIF home page http://www.iucr.org/  #
# cif/home.html                                                              #
#                                                                            #
# This file may be used for bona fide research purposes within the           #
# scientific community so long as proper attribution is given to the journal # 
# article from which it was obtained.                                        #
#                                                                            #
##############################################################################
                                             
data_global
_audit_creation_method     SHELXL-97
_journal_date_recd_electronic     2010-04-23
_journal_date_accepted     2010-04-24
_journal_name_full     'Acta Crystallographica, Section E'
_journal_year     2010
_journal_volume     66
_journal_issue      5
_journal_page_first     m589
_journal_page_last     m590
_journal_paper_category     QM
_journal_coeditor_code     HB5416
_publ_contact_author_name     ' Edward RT Tiekink '
_publ_contact_author_address
;
Department of Chemistry, University of Malaya,
50603 Kuala Lumpur, Malaysia
;
_publ_contact_author_email
;
edward.tiekink@gmail.com
;
_publ_contact_author_fax     ' +60 3 7967 4193 '
_publ_contact_author_phone     ' +60 3 7967 6775 '
_publ_section_title
;\
Tetrakis(\m~2~-2,2-dimethylpropanoato-\k^2^<i>O</i>,<i>O</i>')bis[(pyridine-\
\k<i>N</i>)copper(II)]: a monoclinic polymorph
;
loop_
    _publ_author_name
    _publ_author_footnote
    _publ_author_address
    'Ozair, Lailatun Nazirah' .
;
Department of Chemistry, University of Malaya,
50603 Kuala Lumpur, Malaysia
;
    'Abdullah, Norbani'
;
Additional correspondence author, e-mail: norbania@um.edu.my.
;
;
Department of Chemistry, University of Malaya,
50603 Kuala Lumpur, Malaysia
;
    'Khaledi, Hamid' .
;
Department of Chemistry, University of Malaya,
50603 Kuala Lumpur, Malaysia
;
    'Tiekink, Edward R. T.' .
;
Department of Chemistry, University of Malaya,
50603 Kuala Lumpur, Malaysia
;
_publ_section_synopsis     .
data_I
_audit_creation_method     SHELXL-97
_chemical_name_systematic
;
Tetrakis(\m~2~-2,2-dimethylpropanoato-\k^2^<i>O</i>,<i>O</i>')bis[(pyridine-
\k<i>N</i>)copper(II)]
;
_chemical_name_common     ?
_chemical_formula_moiety     'C30 H46 Cu2 N2 O8'
_chemical_formula_sum     'C30 H46 Cu2 N2 O8'
_chemical_formula_iupac     '[Cu2 (C5 H9 O2)4 (C5 H5 N)2]'
_chemical_formula_weight     689.80
_chemical_melting_point     ?
_symmetry_cell_setting     monoclinic
_symmetry_space_group_name_H-M     'P 21/n'
_symmetry_space_group_name_Hall     '-P 2yn '
loop_
    _symmetry_equiv_pos_as_xyz
    'x, y, z'
    '-x+1/2, y+1/2, -z+1/2'
    '-x, -y, -z'
    'x-1/2, -y-1/2, z-1/2'
_cell_length_a     9.4758(6)
_cell_length_b     20.0192(12)
_cell_length_c     18.6136(10)
_cell_angle_alpha     90
_cell_angle_beta     104.515(3)
_cell_angle_gamma     90
_cell_volume     3418.3(4)
_cell_formula_units_Z     4
_cell_measurement_reflns_used     6465
_cell_measurement_theta_min     2.2
_cell_measurement_theta_max     28.4
_cell_measurement_temperature     100(2)
_exptl_crystal_description     block
_exptl_crystal_colour     green
_exptl_crystal_size_max     0.32
_exptl_crystal_size_mid     0.26
_exptl_crystal_size_min     0.16
_exptl_crystal_density_diffrn     1.340
_exptl_crystal_density_meas     ?
_exptl_crystal_density_method     'not measured'
_exptl_crystal_F_000     1448
_exptl_absorpt_coefficient_mu     1.291
_exptl_absorpt_correction_type     multi-scan
_exptl_absorpt_process_details     '(SADABS; Sheldrick, 1996)'
_exptl_absorpt_correction_T_min     0.682
_exptl_absorpt_correction_T_max     0.820
_diffrn_ambient_temperature     100(2)
_diffrn_radiation_type     MoK\a
_diffrn_radiation_wavelength     0.71073
_diffrn_radiation_source     'fine-focus sealed tube'
_diffrn_radiation_monochromator     graphite
_diffrn_measurement_device_type     'Bruker SMART APEX CCD'
_diffrn_measurement_method     '\w scans'
_diffrn_detector_area_resol_mean     ?
_diffrn_reflns_number     28775
_diffrn_reflns_av_R_equivalents     0.060
_diffrn_reflns_av_sigmaI/netI     0.055
_diffrn_reflns_theta_min     1.5
_diffrn_reflns_theta_max     26.5
_diffrn_reflns_theta_full     26.5
_diffrn_measured_fraction_theta_max     1.000
_diffrn_measured_fraction_theta_full     1.000
_diffrn_reflns_limit_h_min     -11
_diffrn_reflns_limit_h_max     11
_diffrn_reflns_limit_k_min     -25
_diffrn_reflns_limit_k_max     25
_diffrn_reflns_limit_l_min     -23
_diffrn_reflns_limit_l_max     23
_diffrn_standards_number     0
_diffrn_standards_interval_count     0
_diffrn_standards_interval_time     0
_diffrn_standards_decay_%     0
_refine_special_details
;
Refinement of <i>F</i>^2^ against ALL reflections. The weighted <i>R</i>-factor
wR and goodness of fit <i>S</i> are based on <i>F</i>^2^, conventional
<i>R</i>-factors <i>R</i> are based on <i>F</i>, with <i>F</i> set to zero for
negative <i>F</i>^2^. The threshold expression of <i>F</i>^2^ >
2\s(<i>F</i>^2^) is used only for calculating <i>R</i>-factors(gt) etc. and is
not relevant to the choice of reflections for refinement. <i>R</i>-factors
based on <i>F</i>^2^ are statistically about twice as large as those based on
<i>F</i>, and <i>R</i>- factors based on ALL data will be even larger.
;
_reflns_number_total     7077
_reflns_number_gt     5583
_reflns_threshold_expression     I>2\s(I)
_refine_ls_structure_factor_coef     Fsqd
_refine_ls_matrix_type     full
_refine_ls_R_factor_all     0.075
_refine_ls_R_factor_gt     0.058
_refine_ls_wR_factor_gt     0.147
_refine_ls_wR_factor_ref     0.156
_refine_ls_goodness_of_fit_ref     1.13
_refine_ls_restrained_S_all     1.13
_refine_ls_number_reflns     7077
_refine_ls_number_parameters     404
_refine_ls_number_restraints     12
_refine_ls_hydrogen_treatment     constr
_refine_ls_weighting_scheme     calc
_refine_ls_weighting_details
        'calc w=1/[\s^2^(Fo^2^)+(0.0532P)^2^+12.7516P] where P=(Fo^2^+2Fc^2^)/3'
_atom_sites_solution_hydrogens     geom
_atom_sites_solution_primary     direct
_atom_sites_solution_secondary     difmap
_refine_ls_shift/su_max     0.001
_refine_ls_shift/su_mean     0.000
_refine_diff_density_max     1.26
_refine_diff_density_min     -0.75
_refine_ls_extinction_method     none
_refine_ls_extinction_coef     ?
loop_
    _atom_type_symbol
    _atom_type_description
    _atom_type_scat_dispersion_real
    _atom_type_scat_dispersion_imag
    _atom_type_scat_source
    'C' 'C' 0.0030 0.0020
                         'International Tables Vol C Tables 4.2.6.8 and 6.1.1.4'
    'H' 'H' 0.0000 0.0000
                         'International Tables Vol C Tables 4.2.6.8 and 6.1.1.4'
    'Cu' 'Cu' 0.3200 1.2650
                         'International Tables Vol C Tables 4.2.6.8 and 6.1.1.4'
    'N' 'N' 0.0060 0.0030
                         'International Tables Vol C Tables 4.2.6.8 and 6.1.1.4'
    'O' 'O' 0.0110 0.0060
                         'International Tables Vol C Tables 4.2.6.8 and 6.1.1.4'
_computing_data_collection     'APEX2 (Bruker, 2008)'
_computing_cell_refinement     'SAINT (Bruker, 2008)'
_computing_data_reduction     'SAINT (Bruker, 2008)'
_computing_structure_solution     'SHELXS97 (Sheldrick, 2008)'
_computing_structure_refinement     'SHELXL97 (Sheldrick, 2008)'
_computing_molecular_graphics
                      'ORTEP-3 (Farrugia, 1997) and DIAMOND (Brandenburg, 2006)'
_computing_publication_material     'publCIF (Westrip, 2010)'
loop_
    _atom_site_type_symbol
    _atom_site_label
    _atom_site_fract_x
    _atom_site_fract_y
    _atom_site_fract_z
    _atom_site_U_iso_or_equiv
    _atom_site_adp_type
    _atom_site_calc_flag
    _atom_site_refinement_flags
    _atom_site_occupancy
    _atom_site_disorder_assembly
    _atom_site_disorder_group
    Cu Cu1 0.45858(5) 0.21308(2) 0.12035(3) 0.01076(14) Uani d . 1 . .
    Cu Cu2 0.26828(5) 0.28113(2) 0.02145(3) 0.01059(14) Uani d . 1 . .
    O O1 0.2929(3) 0.15985(17) 0.13229(18) 0.0249(8) Uani d . 1 . .
    O O2 0.1310(3) 0.21490(17) 0.04446(18) 0.0234(7) Uani d . 1 . .
    O O3 0.4621(4) 0.15777(16) 0.03288(17) 0.0246(8) Uani d . 1 . .
    O O4 0.3063(4) 0.21771(15) -0.05224(16) 0.0206(7) Uani d . 1 . .
    O O5 0.4194(4) 0.27884(16) 0.19295(16) 0.0227(7) Uani d . 1 . .
    O O6 0.2568(3) 0.33601(16) 0.10715(16) 0.0219(7) Uani d . 1 . .
    O O7 0.5986(3) 0.27532(16) 0.09663(18) 0.0233(7) Uani d . 1 A .
    O O8 0.4386(3) 0.33408(16) 0.01196(18) 0.0217(7) Uani d . 1 A .
    N N1 0.6203(4) 0.15694(17) 0.19951(18) 0.0127(7) Uani d . 1 . .
    N N2 0.1082(4) 0.34034(17) -0.05504(18) 0.0114(7) Uani d . 1 . .
    C C1 0.1662(5) 0.1693(2) 0.0920(2) 0.0162(9) Uani d . 1 . .
    C C2 0.0475(5) 0.1208(2) 0.1027(3) 0.0229(10) Uani d . 1 . .
    C C3 0.0191(7) 0.1362(4) 0.1771(3) 0.0458(16) Uani d . 1 . .
    H H3A -0.0212 0.1813 0.1763 0.069 Uiso calc R 1 . .
    H H3B 0.1106 0.1334 0.2157 0.069 Uiso calc R 1 . .
    H H3C -0.0507 0.1038 0.1876 0.069 Uiso calc R 1 . .
    C C4 0.1053(7) 0.0488(3) 0.1029(4) 0.0405(14) Uani d . 1 . .
    H H4A 0.1948 0.0440 0.1426 0.061 Uiso calc R 1 . .
    H H4B 0.1262 0.0393 0.0549 0.061 Uiso calc R 1 . .
    H H4C 0.0317 0.0175 0.1112 0.061 Uiso calc R 1 . .
    C C5 -0.0901(6) 0.1281(4) 0.0406(4) 0.0524(19) Uani d . 1 . .
    H H5A -0.1589 0.0925 0.0446 0.079 Uiso calc R 1 . .
    H H5B -0.0656 0.1246 -0.0074 0.079 Uiso calc R 1 . .
    H H5C -0.1347 0.1716 0.0444 0.079 Uiso calc R 1 . .
    C C6 0.3892(4) 0.1687(2) -0.0318(2) 0.0134(8) Uani d . 1 . .
    C C7 0.3937(5) 0.1150(2) -0.0905(2) 0.0151(9) Uani d . 1 . .
    C C8 0.5456(5) 0.0838(3) -0.0754(3) 0.0260(11) Uani d . 1 . .
    H H8A 0.5710 0.0643 -0.0255 0.039 Uiso calc R 1 . .
    H H8B 0.6170 0.1183 -0.0789 0.039 Uiso calc R 1 . .
    H H8C 0.5462 0.0488 -0.1121 0.039 Uiso calc R 1 . .
    C C9 0.2810(5) 0.0621(2) -0.0821(3) 0.0232(10) Uani d . 1 . .
    H H9A 0.3111 0.0419 -0.0326 0.035 Uiso calc R 1 . .
    H H9B 0.2749 0.0273 -0.1199 0.035 Uiso calc R 1 . .
    H H9C 0.1854 0.0832 -0.0884 0.035 Uiso calc R 1 . .
    C C10 0.3515(5) 0.1443(2) -0.1687(2) 0.0230(10) Uani d . 1 . .
    H H10A 0.3551 0.1091 -0.2049 0.035 Uiso calc R 1 . .
    H H10B 0.4198 0.1800 -0.1728 0.035 Uiso calc R 1 . .
    H H10C 0.2525 0.1625 -0.1787 0.035 Uiso calc R 1 . .
    C C11 0.3319(5) 0.3263(2) 0.1724(2) 0.0146(8) Uani d . 1 . .
    C C12 0.3165(5) 0.3794(2) 0.2300(2) 0.0188(9) Uani d . 1 . .
    C C13 0.1568(6) 0.3994(3) 0.2176(3) 0.0307(12) Uani d . 1 . .
    H H13A 0.1483 0.4348 0.2526 0.046 Uiso calc R 1 . .
    H H13B 0.0997 0.3605 0.2256 0.046 Uiso calc R 1 . .
    H H13C 0.1200 0.4156 0.1667 0.046 Uiso calc R 1 . .
    C C14 0.4075(6) 0.4394(3) 0.2171(3) 0.0332(12) Uani d . 1 . .
    H H14A 0.3725 0.4548 0.1657 0.050 Uiso calc R 1 . .
    H H14B 0.5100 0.4262 0.2263 0.050 Uiso calc R 1 . .
    H H14C 0.3980 0.4756 0.2510 0.050 Uiso calc R 1 . .
    C C15 0.3755(5) 0.3530(3) 0.3093(2) 0.0244(10) Uani d . 1 . .
    H H15A 0.3713 0.3886 0.3449 0.037 Uiso calc R 1 . .
    H H15B 0.4767 0.3385 0.3160 0.037 Uiso calc R 1 . .
    H H15C 0.3161 0.3151 0.3177 0.037 Uiso calc R 1 . .
    C C16 0.5650(5) 0.3216(2) 0.0502(2) 0.0140(8) Uani d . 1 . .
    C C17A 0.6897(5) 0.3671(2) 0.0410(2) 0.0239(10) Uani d PD 0.734(6) A 1
    C C18A 0.8277(7) 0.3287(4) 0.0437(5) 0.0402(19) Uani d PD 0.734(6) A 1
    H H18A 0.8152 0.3020 -0.0016 0.060 Uiso calc PR 0.734(6) A 1
    H H18B 0.8489 0.2990 0.0870 0.060 Uiso calc PR 0.734(6) A 1
    H H18C 0.9087 0.3600 0.0475 0.060 Uiso calc PR 0.734(6) A 1
    C C19A 0.6466(8) 0.4147(4) -0.0237(4) 0.0373(19) Uani d PD 0.734(6) A 1
    H H19A 0.7232 0.4483 -0.0203 0.056 Uiso calc PR 0.734(6) A 1
    H H19B 0.5550 0.4369 -0.0226 0.056 Uiso calc PR 0.734(6) A 1
    H H19C 0.6336 0.3898 -0.0702 0.056 Uiso calc PR 0.734(6) A 1
    C C20A 0.7221(9) 0.4117(4) 0.1122(4) 0.0397(19) Uani d PD 0.734(6) A 1
    H H20A 0.7620 0.3840 0.1559 0.060 Uiso calc PR 0.734(6) A 1
    H H20B 0.6317 0.4329 0.1169 0.060 Uiso calc PR 0.734(6) A 1
    H H20C 0.7930 0.4463 0.1082 0.060 Uiso calc PR 0.734(6) A 1
    C C17B 0.6897(5) 0.3671(2) 0.0410(2) 0.0239(10) Uani d PD 0.266(6) A 2
    C C18B 0.8322(14) 0.3532(12) 0.0968(11) 0.0402(19) Uani d PD 0.266(6) A 2
    H H18D 0.9104 0.3785 0.0835 0.060 Uiso calc PR 0.266(6) A 2
    H H18E 0.8540 0.3053 0.0969 0.060 Uiso calc PR 0.266(6) A 2
    H H18F 0.8247 0.3666 0.1464 0.060 Uiso calc PR 0.266(6) A 2
    C C19B 0.711(2) 0.3343(10) -0.0311(8) 0.0373(19) Uani d PD 0.266(6) A 2
    H H19D 0.6414 0.3536 -0.0741 0.056 Uiso calc PR 0.266(6) A 2
    H H19E 0.6943 0.2860 -0.0295 0.056 Uiso calc PR 0.266(6) A 2
    H H19F 0.8106 0.3425 -0.0353 0.056 Uiso calc PR 0.266(6) A 2
    C C20B 0.636(2) 0.4363(6) 0.0178(13) 0.0397(19) Uani d PD 0.266(6) A 2
    H H20D 0.5969 0.4566 0.0568 0.060 Uiso calc PR 0.266(6) A 2
    H H20E 0.5582 0.4339 -0.0283 0.060 Uiso calc PR 0.266(6) A 2
    H H20F 0.7162 0.4635 0.0097 0.060 Uiso calc PR 0.266(6) A 2
    C C21 0.6186(5) 0.0903(2) 0.2011(3) 0.0212(10) Uani d . 1 . .
    H H21 0.5543 0.0671 0.1615 0.025 Uiso calc R 1 . .
    C C22 0.7063(6) 0.0535(2) 0.2577(3) 0.0266(11) Uani d . 1 . .
    H H22 0.7017 0.0061 0.2572 0.032 Uiso calc R 1 . .
    C C23 0.8012(5) 0.0870(3) 0.3153(2) 0.0247(11) Uani d . 1 . .
    H H23 0.8628 0.0629 0.3549 0.030 Uiso calc R 1 . .
    C C24 0.8046(5) 0.1551(3) 0.3142(2) 0.0234(10) Uani d . 1 . .
    H H24 0.8681 0.1793 0.3531 0.028 Uiso calc R 1 . .
    C C25 0.7131(5) 0.1884(2) 0.2548(2) 0.0215(10) Uani d . 1 . .
    H H25 0.7170 0.2358 0.2536 0.026 Uiso calc R 1 . .
    C C26 0.0947(5) 0.4055(2) -0.0447(2) 0.0173(9) Uani d . 1 . .
    H H26 0.1561 0.4256 -0.0020 0.021 Uiso calc R 1 . .
    C C27 -0.0046(5) 0.4454(2) -0.0933(3) 0.0246(10) Uani d . 1 . .
    H H27 -0.0134 0.4915 -0.0833 0.030 Uiso calc R 1 . .
    C C28 -0.0911(5) 0.4162(3) -0.1571(3) 0.0259(11) Uani d . 1 . .
    H H28 -0.1586 0.4425 -0.1922 0.031 Uiso calc R 1 . .
    C C29 -0.0778(5) 0.3487(3) -0.1689(3) 0.0242(10) Uani d . 1 . .
    H H29 -0.1361 0.3276 -0.2119 0.029 Uiso calc R 1 . .
    C C30 0.0230(5) 0.3123(2) -0.1163(2) 0.0182(9) Uani d . 1 . .
    H H30 0.0320 0.2657 -0.1239 0.022 Uiso calc R 1 . .
loop_
    _atom_site_aniso_label
    _atom_site_aniso_U_11
    _atom_site_aniso_U_22
    _atom_site_aniso_U_33
    _atom_site_aniso_U_12
    _atom_site_aniso_U_13
    _atom_site_aniso_U_23
    Cu1 0.0098(2) 0.0124(3) 0.0083(2) -0.00001(19) -0.00105(18) 0.00013(18)
    Cu2 0.0095(2) 0.0119(3) 0.0086(2) -0.00012(19) -0.00098(18) 0.00001(18)
    O1 0.0145(16) 0.0320(19) 0.0222(17) -0.0075(14) -0.0069(13) 0.0127(14)
    O2 0.0133(15) 0.0284(18) 0.0257(17) -0.0046(13) -0.0005(13) 0.0113(14)
    O3 0.0311(19) 0.0243(18) 0.0120(15) 0.0147(14) -0.0063(13) -0.0042(13)
    O4 0.0292(18) 0.0195(16) 0.0103(14) 0.0108(14) -0.0002(13) -0.0005(12)
    O5 0.0270(18) 0.0248(18) 0.0126(15) 0.0133(14) -0.0021(13) -0.0028(13)
    O6 0.0237(17) 0.0254(17) 0.0123(15) 0.0105(14) -0.0032(13) -0.0040(13)
    O7 0.0134(15) 0.0272(18) 0.0266(17) -0.0039(13) -0.0001(13) 0.0112(14)
    O8 0.0130(15) 0.0225(17) 0.0266(17) -0.0031(13) -0.0010(13) 0.0084(13)
    N1 0.0112(17) 0.0171(18) 0.0079(16) 0.0042(14) -0.0012(13) -0.0012(13)
    N2 0.0096(16) 0.0158(17) 0.0089(16) -0.0004(13) 0.0022(13) 0.0010(13)
    C1 0.019(2) 0.019(2) 0.0090(19) -0.0055(17) 0.0001(16) -0.0002(16)
    C2 0.017(2) 0.029(3) 0.021(2) -0.0090(19) 0.0013(18) 0.0088(19)
    C3 0.036(3) 0.072(5) 0.037(3) -0.017(3) 0.023(3) -0.005(3)
    C4 0.046(4) 0.026(3) 0.052(4) -0.013(3) 0.017(3) 0.006(3)
    C5 0.027(3) 0.060(4) 0.055(4) -0.026(3) -0.018(3) 0.026(3)
    C6 0.013(2) 0.014(2) 0.0116(19) -0.0021(16) 0.0015(16) 0.0010(16)
    C7 0.014(2) 0.019(2) 0.0113(19) 0.0026(17) 0.0004(16) -0.0039(16)
    C8 0.025(3) 0.028(3) 0.024(2) 0.010(2) 0.003(2) -0.005(2)
    C9 0.031(3) 0.018(2) 0.020(2) -0.006(2) 0.006(2) -0.0052(18)
    C10 0.029(3) 0.026(3) 0.012(2) 0.008(2) 0.0003(19) -0.0005(18)
    C11 0.015(2) 0.016(2) 0.014(2) 0.0002(17) 0.0057(17) -0.0002(16)
    C12 0.026(2) 0.014(2) 0.015(2) 0.0071(18) 0.0036(18) 0.0018(17)
    C13 0.028(3) 0.044(3) 0.019(2) 0.020(2) 0.003(2) 0.000(2)
    C14 0.047(3) 0.022(3) 0.029(3) -0.008(2) 0.008(2) -0.007(2)
    C15 0.031(3) 0.030(3) 0.010(2) 0.012(2) 0.0025(19) -0.0015(18)
    C16 0.014(2) 0.020(2) 0.0075(18) -0.0022(17) 0.0009(16) -0.0057(16)
    C17A 0.015(2) 0.035(3) 0.022(2) -0.002(2) 0.0027(19) 0.007(2)
    C18A 0.021(3) 0.044(5) 0.062(5) 0.001(3) 0.022(4) 0.008(4)
    C19A 0.019(3) 0.048(4) 0.041(4) -0.011(3) 0.001(3) 0.021(4)
    C20A 0.039(4) 0.047(5) 0.035(4) -0.028(4) 0.012(3) -0.013(3)
    C17B 0.015(2) 0.035(3) 0.022(2) -0.002(2) 0.0027(19) 0.007(2)
    C18B 0.021(3) 0.044(5) 0.062(5) 0.001(3) 0.022(4) 0.008(4)
    C19B 0.019(3) 0.048(4) 0.041(4) -0.011(3) 0.001(3) 0.021(4)
    C20B 0.039(4) 0.047(5) 0.035(4) -0.028(4) 0.012(3) -0.013(3)
    C21 0.024(2) 0.017(2) 0.020(2) 0.0008(19) 0.0002(18) -0.0012(18)
    C22 0.033(3) 0.018(2) 0.027(3) 0.008(2) 0.003(2) 0.0081(19)
    C23 0.017(2) 0.039(3) 0.015(2) 0.012(2) -0.0027(18) 0.011(2)
    C24 0.017(2) 0.040(3) 0.010(2) 0.004(2) -0.0015(17) -0.0037(19)
    C25 0.019(2) 0.023(2) 0.018(2) 0.0034(19) -0.0050(18) -0.0082(18)
    C26 0.016(2) 0.017(2) 0.016(2) -0.0021(17) -0.0009(17) 0.0010(17)
    C27 0.023(2) 0.019(2) 0.030(3) 0.0036(19) 0.003(2) 0.004(2)
    C28 0.023(2) 0.036(3) 0.016(2) 0.008(2) 0.0007(19) 0.009(2)
    C29 0.016(2) 0.036(3) 0.017(2) 0.006(2) -0.0017(18) -0.004(2)
    C30 0.013(2) 0.024(2) 0.015(2) 0.0032(18) -0.0026(17) -0.0068(17)
_geom_special_details
;
All s.u.'s (except the s.u. in the dihedral angle between two l.s. planes) are
estimated using the full covariance matrix. The cell s.u.'s are taken into
account individually in the estimation of s.u.'s in distances, angles and
torsion angles; correlations between s.u.'s in cell parameters are only used
when they are defined by crystal symmetry. An approximate (isotropic)
treatment of cell s.u.'s is used for estimating s.u.'s involving l.s. planes.
;
loop_
    _geom_bond_atom_site_label_1
    _geom_bond_atom_site_label_2
    _geom_bond_site_symmetry_2
    _geom_bond_distance
    _geom_bond_publ_flag
    Cu1 O7 . 1.950(3) y
    Cu1 O1 . 1.956(3) y
    Cu1 O3 . 1.976(3) y
    Cu1 O5 . 1.987(3) y
    Cu1 N1 . 2.157(3) y
    Cu1 Cu2 . 2.6139(7) ?
    Cu2 O6 . 1.962(3) y
    Cu2 O4 . 1.968(3) y
    Cu2 O8 . 1.976(3) y
    Cu2 O2 . 1.978(3) y
    Cu2 N2 . 2.157(3) y
    O1 C1 . 1.261(5) ?
    O2 C1 . 1.257(5) ?
    O3 C6 . 1.247(5) ?
    O4 C6 . 1.255(5) ?
    O5 C11 . 1.256(5) ?
    O6 C11 . 1.260(5) ?
    O7 C16 . 1.253(5) ?
    O8 C16 . 1.255(5) ?
    N1 C25 . 1.332(5) ?
    N1 C21 . 1.335(6) ?
    N2 C26 . 1.329(5) ?
    N2 C30 . 1.343(5) ?
    C1 C2 . 1.535(6) ?
    C2 C3 . 1.506(7) ?
    C2 C5 . 1.518(7) ?
    C2 C4 . 1.541(8) ?
    C3 H3A . 0.9800 ?
    C3 H3B . 0.9800 ?
    C3 H3C . 0.9800 ?
    C4 H4A . 0.9800 ?
    C4 H4B . 0.9800 ?
    C4 H4C . 0.9800 ?
    C5 H5A . 0.9800 ?
    C5 H5B . 0.9800 ?
    C5 H5C . 0.9800 ?
    C6 C7 . 1.541(6) ?
    C7 C10 . 1.527(6) ?
    C7 C8 . 1.530(6) ?
    C7 C9 . 1.540(6) ?
    C8 H8A . 0.9800 ?
    C8 H8B . 0.9800 ?
    C8 H8C . 0.9800 ?
    C9 H9A . 0.9800 ?
    C9 H9B . 0.9800 ?
    C9 H9C . 0.9800 ?
    C10 H10A . 0.9800 ?
    C10 H10B . 0.9800 ?
    C10 H10C . 0.9800 ?
    C11 C12 . 1.542(6) ?
    C12 C13 . 1.526(6) ?
    C12 C14 . 1.532(7) ?
    C12 C15 . 1.535(6) ?
    C13 H13A . 0.9800 ?
    C13 H13B . 0.9800 ?
    C13 H13C . 0.9800 ?
    C14 H14A . 0.9800 ?
    C14 H14B . 0.9800 ?
    C14 H14C . 0.9800 ?
    C15 H15A . 0.9800 ?
    C15 H15B . 0.9800 ?
    C15 H15C . 0.9800 ?
    C16 C17B . 1.535(6) ?
    C16 C17A . 1.535(6) ?
    C17A C18A . 1.506(7) ?
    C17A C19A . 1.510(6) ?
    C17A C20A . 1.563(7) ?
    C18A H18A . 0.9800 ?
    C18A H18B . 0.9800 ?
    C18A H18C . 0.9800 ?
    C19A H19A . 0.9800 ?
    C19A H19B . 0.9800 ?
    C19A H19C . 0.9800 ?
    C20A H20A . 0.9800 ?
    C20A H20B . 0.9800 ?
    C20A H20C . 0.9800 ?
    C17B C20B . 1.503(10) ?
    C17B C18B . 1.508(9) ?
    C17B C19B . 1.553(9) ?
    C18B H18D . 0.9800 ?
    C18B H18E . 0.9800 ?
    C18B H18F . 0.9800 ?
    C19B H19D . 0.9800 ?
    C19B H19E . 0.9800 ?
    C19B H19F . 0.9800 ?
    C20B H20D . 0.9800 ?
    C20B H20E . 0.9800 ?
    C20B H20F . 0.9800 ?
    C21 C22 . 1.379(6) ?
    C21 H21 . 0.9500 ?
    C22 C23 . 1.388(7) ?
    C22 H22 . 0.9500 ?
    C23 C24 . 1.364(7) ?
    C23 H23 . 0.9500 ?
    C24 C25 . 1.392(6) ?
    C24 H24 . 0.9500 ?
    C25 H25 . 0.9500 ?
    C26 C27 . 1.383(6) ?
    C26 H26 . 0.9500 ?
    C27 C28 . 1.391(7) ?
    C27 H27 . 0.9500 ?
    C28 C29 . 1.380(7) ?
    C28 H28 . 0.9500 ?
    C29 C30 . 1.391(6) ?
    C29 H29 . 0.9500 ?
    C30 H30 . 0.9500 ?
loop_
    _geom_angle_atom_site_label_1
    _geom_angle_atom_site_label_2
    _geom_angle_atom_site_label_3
    _geom_angle_site_symmetry_1
    _geom_angle_site_symmetry_3
    _geom_angle
    _geom_angle_publ_flag
    O7 Cu1 O1 . . 170.12(13) ?
    O7 Cu1 O3 . . 91.07(15) ?
    O1 Cu1 O3 . . 88.17(15) ?
    O7 Cu1 O5 . . 89.11(15) ?
    O1 Cu1 O5 . . 89.51(15) ?
    O3 Cu1 O5 . . 167.45(12) ?
    O7 Cu1 N1 . . 94.62(13) ?
    O1 Cu1 N1 . . 95.25(13) ?
    O3 Cu1 N1 . . 96.60(13) ?
    O5 Cu1 N1 . . 95.89(12) ?
    O7 Cu1 Cu2 . . 84.03(9) ?
    O1 Cu1 Cu2 . . 86.11(9) ?
    O3 Cu1 Cu2 . . 82.12(9) ?
    O5 Cu1 Cu2 . . 85.42(9) ?
    N1 Cu1 Cu2 . . 178.11(9) ?
    O6 Cu2 O4 . . 170.13(12) ?
    O6 Cu2 O8 . . 89.16(14) ?
    O4 Cu2 O8 . . 89.27(14) ?
    O6 Cu2 O2 . . 91.47(14) ?
    O4 Cu2 O2 . . 87.93(14) ?
    O8 Cu2 O2 . . 167.25(13) ?
    O6 Cu2 N2 . . 93.19(13) ?
    O4 Cu2 N2 . . 96.66(12) ?
    O8 Cu2 N2 . . 95.82(12) ?
    O2 Cu2 N2 . . 96.86(13) ?
    O6 Cu2 Cu1 . . 83.59(9) ?
    O4 Cu2 Cu1 . . 86.57(9) ?
    O8 Cu2 Cu1 . . 84.71(9) ?
    O2 Cu2 Cu1 . . 82.71(9) ?
    N2 Cu2 Cu1 . . 176.73(9) ?
    C1 O1 Cu1 . . 121.5(3) ?
    C1 O2 Cu2 . . 124.5(3) ?
    C6 O3 Cu1 . . 125.2(3) ?
    C6 O4 Cu2 . . 120.2(3) ?
    C11 O5 Cu1 . . 121.1(3) ?
    C11 O6 Cu2 . . 124.4(3) ?
    C16 O7 Cu1 . . 124.0(3) ?
    C16 O8 Cu2 . . 121.8(3) ?
    C25 N1 C21 . . 117.7(4) ?
    C25 N1 Cu1 . . 120.0(3) ?
    C21 N1 Cu1 . . 121.7(3) ?
    C26 N2 C30 . . 118.3(4) ?
    C26 N2 Cu2 . . 121.4(3) ?
    C30 N2 Cu2 . . 120.3(3) ?
    O2 C1 O1 . . 124.9(4) ?
    O2 C1 C2 . . 118.5(4) ?
    O1 C1 C2 . . 116.6(4) ?
    C3 C2 C5 . . 111.3(5) ?
    C3 C2 C1 . . 107.2(4) ?
    C5 C2 C1 . . 111.0(4) ?
    C3 C2 C4 . . 109.5(5) ?
    C5 C2 C4 . . 109.1(5) ?
    C1 C2 C4 . . 108.7(4) ?
    C2 C3 H3A . . 109.5 ?
    C2 C3 H3B . . 109.5 ?
    H3A C3 H3B . . 109.5 ?
    C2 C3 H3C . . 109.5 ?
    H3A C3 H3C . . 109.5 ?
    H3B C3 H3C . . 109.5 ?
    C2 C4 H4A . . 109.5 ?
    C2 C4 H4B . . 109.5 ?
    H4A C4 H4B . . 109.5 ?
    C2 C4 H4C . . 109.5 ?
    H4A C4 H4C . . 109.5 ?
    H4B C4 H4C . . 109.5 ?
    C2 C5 H5A . . 109.5 ?
    C2 C5 H5B . . 109.5 ?
    H5A C5 H5B . . 109.5 ?
    C2 C5 H5C . . 109.5 ?
    H5A C5 H5C . . 109.5 ?
    H5B C5 H5C . . 109.5 ?
    O3 C6 O4 . . 125.6(4) ?
    O3 C6 C7 . . 117.1(4) ?
    O4 C6 C7 . . 117.2(3) ?
    C10 C7 C8 . . 110.0(4) ?
    C10 C7 C9 . . 109.8(4) ?
    C8 C7 C9 . . 110.2(4) ?
    C10 C7 C6 . . 111.2(4) ?
    C8 C7 C6 . . 110.3(3) ?
    C9 C7 C6 . . 105.3(3) ?
    C7 C8 H8A . . 109.5 ?
    C7 C8 H8B . . 109.5 ?
    H8A C8 H8B . . 109.5 ?
    C7 C8 H8C . . 109.5 ?
    H8A C8 H8C . . 109.5 ?
    H8B C8 H8C . . 109.5 ?
    C7 C9 H9A . . 109.5 ?
    C7 C9 H9B . . 109.5 ?
    H9A C9 H9B . . 109.5 ?
    C7 C9 H9C . . 109.5 ?
    H9A C9 H9C . . 109.5 ?
    H9B C9 H9C . . 109.5 ?
    C7 C10 H10A . . 109.5 ?
    C7 C10 H10B . . 109.5 ?
    H10A C10 H10B . . 109.5 ?
    C7 C10 H10C . . 109.5 ?
    H10A C10 H10C . . 109.5 ?
    H10B C10 H10C . . 109.5 ?
    O5 C11 O6 . . 125.5(4) ?
    O5 C11 C12 . . 118.7(4) ?
    O6 C11 C12 . . 115.8(4) ?
    C13 C12 C14 . . 110.2(4) ?
    C13 C12 C15 . . 110.1(4) ?
    C14 C12 C15 . . 109.7(4) ?
    C13 C12 C11 . . 109.8(4) ?
    C14 C12 C11 . . 106.1(4) ?
    C15 C12 C11 . . 110.9(3) ?
    C12 C13 H13A . . 109.5 ?
    C12 C13 H13B . . 109.5 ?
    H13A C13 H13B . . 109.5 ?
    C12 C13 H13C . . 109.5 ?
    H13A C13 H13C . . 109.5 ?
    H13B C13 H13C . . 109.5 ?
    C12 C14 H14A . . 109.5 ?
    C12 C14 H14B . . 109.5 ?
    H14A C14 H14B . . 109.5 ?
    C12 C14 H14C . . 109.5 ?
    H14A C14 H14C . . 109.5 ?
    H14B C14 H14C . . 109.5 ?
    C12 C15 H15A . . 109.5 ?
    C12 C15 H15B . . 109.5 ?
    H15A C15 H15B . . 109.5 ?
    C12 C15 H15C . . 109.5 ?
    H15A C15 H15C . . 109.5 ?
    H15B C15 H15C . . 109.5 ?
    O7 C16 O8 . . 125.4(4) ?
    O7 C16 C17B . . 116.5(4) ?
    O8 C16 C17B . . 118.1(4) ?
    O7 C16 C17A . . 116.5(4) ?
    O8 C16 C17A . . 118.1(4) ?
    C18A C17A C19A . . 114.0(5) ?
    C18A C17A C16 . . 112.3(4) ?
    C19A C17A C16 . . 113.6(4) ?
    C18A C17A C20A . . 106.2(5) ?
    C19A C17A C20A . . 105.8(6) ?
    C16 C17A C20A . . 103.8(4) ?
    C20B C17B C18B . . 123.4(12) ?
    C20B C17B C16 . . 111.2(9) ?
    C18B C17B C16 . . 113.3(9) ?
    C20B C17B C19B . . 104.5(12) ?
    C18B C17B C19B . . 103.3(12) ?
    C16 C17B C19B . . 96.6(8) ?
    C17B C18B H18D . . 109.5 ?
    C17B C18B H18E . . 109.5 ?
    H18D C18B H18E . . 109.5 ?
    C17B C18B H18F . . 109.5 ?
    H18D C18B H18F . . 109.5 ?
    H18E C18B H18F . . 109.5 ?
    C17B C19B H19D . . 109.5 ?
    C17B C19B H19E . . 109.5 ?
    H19D C19B H19E . . 109.5 ?
    C17B C19B H19F . . 109.5 ?
    H19D C19B H19F . . 109.5 ?
    H19E C19B H19F . . 109.5 ?
    C17B C20B H20D . . 109.5 ?
    C17B C20B H20E . . 109.5 ?
    H20D C20B H20E . . 109.5 ?
    C17B C20B H20F . . 109.5 ?
    H20D C20B H20F . . 109.5 ?
    H20E C20B H20F . . 109.5 ?
    N1 C21 C22 . . 122.8(4) ?
    N1 C21 H21 . . 118.6 ?
    C22 C21 H21 . . 118.6 ?
    C21 C22 C23 . . 118.9(4) ?
    C21 C22 H22 . . 120.6 ?
    C23 C22 H22 . . 120.6 ?
    C24 C23 C22 . . 118.9(4) ?
    C24 C23 H23 . . 120.5 ?
    C22 C23 H23 . . 120.5 ?
    C23 C24 C25 . . 118.5(4) ?
    C23 C24 H24 . . 120.7 ?
    C25 C24 H24 . . 120.7 ?
    N1 C25 C24 . . 123.1(4) ?
    N1 C25 H25 . . 118.4 ?
    C24 C25 H25 . . 118.4 ?
    N2 C26 C27 . . 123.2(4) ?
    N2 C26 H26 . . 118.4 ?
    C27 C26 H26 . . 118.4 ?
    C26 C27 C28 . . 118.3(4) ?
    C26 C27 H27 . . 120.9 ?
    C28 C27 H27 . . 120.9 ?
    C29 C28 C27 . . 119.3(4) ?
    C29 C28 H28 . . 120.4 ?
    C27 C28 H28 . . 120.4 ?
    C28 C29 C30 . . 118.4(4) ?
    C28 C29 H29 . . 120.8 ?
    C30 C29 H29 . . 120.8 ?
    N2 C30 C29 . . 122.6(4) ?
    N2 C30 H30 . . 118.7 ?
    C29 C30 H30 . . 118.7 ?
loop_
    _geom_torsion_atom_site_label_1
    _geom_torsion_atom_site_label_2
    _geom_torsion_atom_site_label_3
    _geom_torsion_atom_site_label_4
    _geom_torsion_site_symmetry_1
    _geom_torsion_site_symmetry_2
    _geom_torsion_site_symmetry_3
    _geom_torsion_site_symmetry_4
    _geom_torsion
    _geom_torsion_publ_flag
    O7 Cu1 Cu2 O6 . . . . -89.67(15) ?
    O1 Cu1 Cu2 O6 . . . . 89.73(15) ?
    O3 Cu1 Cu2 O6 . . . . 178.42(15) ?
    O5 Cu1 Cu2 O6 . . . . -0.09(15) ?
    O7 Cu1 Cu2 O4 . . . . 89.67(15) ?
    O1 Cu1 Cu2 O4 . . . . -90.93(15) ?
    O3 Cu1 Cu2 O4 . . . . -2.25(15) ?
    O5 Cu1 Cu2 O4 . . . . 179.25(14) ?
    O7 Cu1 Cu2 O8 . . . . 0.08(14) ?
    O1 Cu1 Cu2 O8 . . . . 179.48(15) ?
    O3 Cu1 Cu2 O8 . . . . -91.83(15) ?
    O5 Cu1 Cu2 O8 . . . . 89.66(15) ?
    O7 Cu1 Cu2 O2 . . . . 178.01(15) ?
    O1 Cu1 Cu2 O2 . . . . -2.58(15) ?
    O3 Cu1 Cu2 O2 . . . . 86.10(15) ?
    O5 Cu1 Cu2 O2 . . . . -92.41(15) ?
    O3 Cu1 O1 C1 . . . . -77.8(4) ?
    O5 Cu1 O1 C1 . . . . 89.8(4) ?
    N1 Cu1 O1 C1 . . . . -174.3(4) ?
    Cu2 Cu1 O1 C1 . . . . 4.4(3) ?
    O6 Cu2 O2 C1 . . . . -81.5(4) ?
    O4 Cu2 O2 C1 . . . . 88.6(4) ?
    O8 Cu2 O2 C1 . . . . 11.2(9) ?
    N2 Cu2 O2 C1 . . . . -174.9(4) ?
    Cu1 Cu2 O2 C1 . . . . 1.8(3) ?
    O7 Cu1 O3 C6 . . . . -83.2(4) ?
    O1 Cu1 O3 C6 . . . . 87.0(4) ?
    O5 Cu1 O3 C6 . . . . 7.5(9) ?
    N1 Cu1 O3 C6 . . . . -178.0(4) ?
    Cu2 Cu1 O3 C6 . . . . 0.6(4) ?
    O8 Cu2 O4 C6 . . . . 89.4(3) ?
    O2 Cu2 O4 C6 . . . . -78.2(3) ?
    N2 Cu2 O4 C6 . . . . -174.8(3) ?
    Cu1 Cu2 O4 C6 . . . . 4.7(3) ?
    O7 Cu1 O5 C11 . . . . 82.7(4) ?
    O1 Cu1 O5 C11 . . . . -87.5(4) ?
    O3 Cu1 O5 C11 . . . . -8.2(9) ?
    N1 Cu1 O5 C11 . . . . 177.2(4) ?
    Cu2 Cu1 O5 C11 . . . . -1.4(3) ?
    O8 Cu2 O6 C11 . . . . -83.1(4) ?
    O2 Cu2 O6 C11 . . . . 84.2(4) ?
    N2 Cu2 O6 C11 . . . . -178.9(4) ?
    Cu1 Cu2 O6 C11 . . . . 1.7(3) ?
    O3 Cu1 O7 C16 . . . . 82.3(4) ?
    O5 Cu1 O7 C16 . . . . -85.1(4) ?
    N1 Cu1 O7 C16 . . . . 179.0(3) ?
    Cu2 Cu1 O7 C16 . . . . 0.3(3) ?
    O6 Cu2 O8 C16 . . . . 83.1(3) ?
    O4 Cu2 O8 C16 . . . . -87.2(3) ?
    O2 Cu2 O8 C16 . . . . -9.9(9) ?
    N2 Cu2 O8 C16 . . . . 176.2(3) ?
    Cu1 Cu2 O8 C16 . . . . -0.5(3) ?
    O7 Cu1 N1 C25 . . . . 52.8(3) ?
    O1 Cu1 N1 C25 . . . . -126.9(3) ?
    O3 Cu1 N1 C25 . . . . 144.4(3) ?
    O5 Cu1 N1 C25 . . . . -36.8(4) ?
    O7 Cu1 N1 C21 . . . . -136.4(4) ?
    O1 Cu1 N1 C21 . . . . 44.0(4) ?
    O3 Cu1 N1 C21 . . . . -44.8(4) ?
    O5 Cu1 N1 C21 . . . . 134.0(3) ?
    O6 Cu2 N2 C26 . . . . 32.0(3) ?
    O4 Cu2 N2 C26 . . . . -147.4(3) ?
    O8 Cu2 N2 C26 . . . . -57.5(3) ?
    O2 Cu2 N2 C26 . . . . 123.9(3) ?
    O6 Cu2 N2 C30 . . . . -150.6(3) ?
    O4 Cu2 N2 C30 . . . . 29.9(3) ?
    O8 Cu2 N2 C30 . . . . 119.9(3) ?
    O2 Cu2 N2 C30 . . . . -58.8(3) ?
    Cu2 O2 C1 O1 . . . . 1.0(7) ?
    Cu2 O2 C1 C2 . . . . -179.0(3) ?
    Cu1 O1 C1 O2 . . . . -4.5(6) ?
    Cu1 O1 C1 C2 . . . . 175.5(3) ?
    O2 C1 C2 C3 . . . . -109.5(5) ?
    O1 C1 C2 C3 . . . . 70.5(6) ?
    O2 C1 C2 C5 . . . . 12.2(7) ?
    O1 C1 C2 C5 . . . . -167.8(5) ?
    O2 C1 C2 C4 . . . . 132.2(5) ?
    O1 C1 C2 C4 . . . . -47.8(6) ?
    Cu1 O3 C6 O4 . . . . 3.0(7) ?
    Cu1 O3 C6 C7 . . . . -172.9(3) ?
    Cu2 O4 C6 O3 . . . . -5.9(6) ?
    Cu2 O4 C6 C7 . . . . 170.0(3) ?
    O3 C6 C7 C10 . . . . -158.3(4) ?
    O4 C6 C7 C10 . . . . 25.4(5) ?
    O3 C6 C7 C8 . . . . -36.1(5) ?
    O4 C6 C7 C8 . . . . 147.7(4) ?
    O3 C6 C7 C9 . . . . 82.8(5) ?
    O4 C6 C7 C9 . . . . -93.5(4) ?
    Cu1 O5 C11 O6 . . . . 3.2(6) ?
    Cu1 O5 C11 C12 . . . . -174.4(3) ?
    Cu2 O6 C11 O5 . . . . -3.4(7) ?
    Cu2 O6 C11 C12 . . . . 174.2(3) ?
    O5 C11 C12 C13 . . . . -140.4(4) ?
    O6 C11 C12 C13 . . . . 41.7(5) ?
    O5 C11 C12 C14 . . . . 100.5(5) ?
    O6 C11 C12 C14 . . . . -77.4(5) ?
    O5 C11 C12 C15 . . . . -18.6(6) ?
    O6 C11 C12 C15 . . . . 163.6(4) ?
    Cu1 O7 C16 O8 . . . . -0.9(6) ?
    Cu1 O7 C16 C17B . . . . 177.9(3) ?
    Cu1 O7 C16 C17A . . . . 177.9(3) ?
    Cu2 O8 C16 O7 . . . . 1.0(6) ?
    Cu2 O8 C16 C17B . . . . -177.8(3) ?
    Cu2 O8 C16 C17A . . . . -177.8(3) ?
    O7 C16 C17A C18A . . . . 39.7(6) ?
    O8 C16 C17A C18A . . . . -141.4(5) ?
    C17B C16 C17A C18A . . . . 0E1(10)
                                      ?
    O7 C16 C17A C19A . . . . 171.0(5) ?
    O8 C16 C17A C19A . . . . -10.1(7) ?
    C17B C16 C17A C19A . . . . 0E1(8)
                                     ?
    O7 C16 C17A C20A . . . . -74.6(6) ?
    O8 C16 C17A C20A . . . . 104.2(5) ?
    C17B C16 C17A C20A . . . . 0E1(10)
                                      ?
    O7 C16 C17B C20B . . . . -150.8(10) ?
    O8 C16 C17B C20B . . . . 28.1(11) ?
    C17A C16 C17B C20B . . . . 0(4) ?
    O7 C16 C17B C18B . . . . -6.7(11) ?
    O8 C16 C17B C18B . . . . 172.2(11) ?
    C17A C16 C17B C18B . . . . 0E1(10)
                                      ?
    O7 C16 C17B C19B . . . . 100.8(8) ?
    O8 C16 C17B C19B . . . . -80.3(9) ?
    C17A C16 C17B C19B . . . . 0E1(10)
                                      ?
    C25 N1 C21 C22 . . . . 1.2(7) ?
    Cu1 N1 C21 C22 . . . . -169.9(4) ?
    N1 C21 C22 C23 . . . . -0.5(8) ?
    C21 C22 C23 C24 . . . . 0.1(7) ?
    C22 C23 C24 C25 . . . . -0.4(7) ?
    C21 N1 C25 C24 . . . . -1.6(7) ?
    Cu1 N1 C25 C24 . . . . 169.6(4) ?
    C23 C24 C25 N1 . . . . 1.2(7) ?
    C30 N2 C26 C27 . . . . 1.2(6) ?
    Cu2 N2 C26 C27 . . . . 178.6(3) ?
    N2 C26 C27 C28 . . . . -2.1(7) ?
    C26 C27 C28 C29 . . . . 1.6(7) ?
    C27 C28 C29 C30 . . . . -0.4(7) ?
    C26 N2 C30 C29 . . . . 0.1(6) ?
    Cu2 N2 C30 C29 . . . . -177.4(3) ?
    C28 C29 C30 N2 . . . . -0.5(7) ?
loop_
    _geom_hbond_atom_site_label_D
    _geom_hbond_atom_site_label_H
    _geom_hbond_atom_site_label_A
    _geom_hbond_site_symmetry_A
    _geom_hbond_distance_DH
    _geom_hbond_distance_HA
    _geom_hbond_distance_DA
    _geom_hbond_angle_DHA
    C3 H3c Cg1 1_455 0.98 2.90 3.609(7) 130
    C19b H19f Cg2 1_655 0.98 2.64 3.554(19) 154
