# Supplementary material for: Tetra­kis(μ2-2,2-dimethyl­propanoato-κ2 O,O′)bis­[(pyridine-κN)copper(II)]: a monoclinic polymorph
Source: Acta Crystallogr Sect E Struct Rep Online. 2010 Apr 30;66(Pt 5):m589–90. doi: 10.1107/S1600536810015060 (PMC2979036; doi:10.1107/S1600536810015060)
Supplement: Supplementary file 2 [file e-66-0m589-Isup2.hkl]

#
# h,k,l, Fc-squared, Fo-squared, sigma(Fo-squared) and status flag
#
data_I
_shelx_title ' NorCu2 in P2(1)/n'
_shelx_refln_list_code          4
_shelx_F_calc_maximum      373.85
_exptl_crystal_F_000      1447.72
_reflns_d_resolution_high  0.7964
 
loop_
 _symmetry_equiv_pos_as_xyz
 'x, y, z'
 '-x+1/2, y+1/2, -z+1/2'
 '-x, -y, -z'
 'x-1/2, -y-1/2, z-1/2'
 
_cell_length_a     9.4758
_cell_length_b    20.0192
_cell_length_c    18.6136
_cell_angle_alpha  90.000
_cell_angle_beta  104.515
_cell_angle_gamma  90.000
 
_shelx_F_squared_multiplier     1.000
 
loop_
 _refln_index_h
 _refln_index_k
 _refln_index_l
 _refln_F_squared_calc
 _refln_F_squared_meas
 _refln_F_squared_sigma
 _refln_observed_status
   2   0   0      879.08      498.43     35.46 o
   4   0   0      267.72      173.85     31.76 o
   6   0   0     6646.24     6606.38    527.14 o
   8   0   0       77.56       54.81     40.77 o
  10   0   0      326.76      452.15     71.07 o
   1   1   0     2497.39      793.65    107.67 o
   2   1   0    13175.66    14240.92    464.87 o
   3   1   0      966.97      752.33     36.96 o
   4   1   0       63.14       49.96     17.93 o
   5   1   0       53.42      126.75     24.72 o
   6   1   0    24475.35    27414.65    796.75 o
   7   1   0      127.48       82.94     29.37 o
   8   1   0      101.32       97.94     32.68 o
   9   1   0       98.13      153.35     36.50 o
  10   1   0      895.79     1081.19     64.39 o
  11   1   0        1.60       19.91     70.53 o
   0   2   0   105285.46   119512.19   4264.39 o
   1   2   0     1141.83      546.03     25.67 o
   2   2   0      369.75      251.25     18.70 o
   3   2   0     2492.93     2112.76     81.01 o
   4   2   0     7270.82     7433.63    351.74 o
   5   2   0       74.08       78.63     21.21 o
   6   2   0     3539.74     3450.39    115.96 o
   7   2   0     4371.24     4672.53    154.25 o
   8   2   0        1.71       15.45     30.13 o
   9   2   0       57.97       64.02     34.10 o
  10   2   0     2257.94     2322.27     94.76 o
  11   2   0       19.14       17.72     61.40 o
   1   3   0     3151.32     2691.04     76.22 o
   2   3   0     5018.88     5241.44    128.03 o
   3   3   0     1902.38     1332.64     65.60 o
   4   3   0      538.37      469.73     33.09 o
   5   3   0     1618.93     1790.10     67.10 o
   6   3   0    10578.25    11350.92    338.78 o
   7   3   0      772.00      768.89     70.42 o
   8   3   0      423.40      408.59     42.09 o
   9   3   0      131.54      133.58     39.39 o
  10   3   0     1980.36     1920.63     86.72 o
  11   3   0       47.03       66.06     99.92 o
   0   4   0    36886.51    40213.25   1436.26 o
   1   4   0      895.05      712.15     49.39 o
   2   4   0      183.63      127.89     11.86 o
   3   4   0    21841.31    20684.13    534.72 o
   4   4   0    13275.87    14477.45    413.54 o
   5   4   0      179.18      243.36     26.05 o
   6   4   0     1425.76     1401.71    104.63 o
   7   4   0     9990.36     9858.40    300.20 o
   8   4   0      392.19      409.84     45.80 o
   9   4   0       31.47       42.18     49.29 o
  10   4   0     1133.87     1164.03     99.56 o
  11   4   0      278.30      158.85     61.01 o
   1   5   0      986.79      885.11     44.22 o
   2   5   0     5303.45     5842.95    154.46 o
   3   5   0     7509.41     6280.32    182.50 o
   4   5   0       84.89      116.16     17.65 o
   5   5   0     5503.00     6087.85    183.14 o
   6   5   0     2228.24     2091.61    101.49 o
   7   5   0      192.25      215.79     31.76 o
   8   5   0       14.52       29.98     32.13 o
   9   5   0     3079.27     3022.94    117.20 o
  10   5   0      945.90      948.17     92.83 o
  11   5   0       22.32       71.66     58.54 o
   0   6   0     1069.06     1275.69     69.90 o
   1   6   0      439.03      295.22     20.54 o
   2   6   0       54.81      100.04     25.53 o
   3   6   0    21912.52    20341.19    525.06 o
   4   6   0      111.50      153.63     20.12 o
   5   6   0     1031.37     1006.72     45.01 o
   6   6   0      911.03      983.52     60.04 o
   7   6   0     4047.29     4106.45    155.04 o
   8   6   0      196.02      291.14     47.29 o
   9   6   0       52.41       77.92     48.40 o
  10   6   0        4.24     -114.35     96.39 o
  11   6   0      550.84      510.51     79.52 o
   1   7   0     4205.94     3926.51    146.25 o
   2   7   0     1045.65     1091.74     42.51 o
   3   7   0    12746.03    11185.12    292.29 o
   4   7   0      180.81      189.74     19.15 o
   5   7   0     3568.24     3875.06    123.00 o
   6   7   0       54.34       74.77     28.22 o
   7   7   0      156.95      156.35     30.81 o
   8   7   0      614.93      632.19     63.61 o
   9   7   0     5969.79     5654.88    213.81 o
  10   7   0       43.91       21.19     80.02 o
  11   7   0       25.10      -16.43     96.05 o
   0   8   0    17927.99    20151.11    903.73 o
   1   8   0     2908.09     2388.97     77.24 o
   2   8   0        9.66       63.82     14.08 o
   3   8   0    14879.65    14649.78    384.44 o
   4   8   0     1237.72     1452.46     50.95 o
   5   8   0      130.79      180.72     21.49 o
   6   8   0        0.00      -13.82     28.78 o
   7   8   0     2611.33     2729.84    105.61 o
   8   8   0       13.20       33.48     31.57 o
   9   8   0      311.84      260.78     56.64 o
  10   8   0       88.61       54.01     63.70 o
   1   9   0      100.46       90.25     20.48 o
   2   9   0      732.99     1150.95     83.40 o
   3   9   0     4481.50     3953.89    111.01 o
   4   9   0      353.21      355.18     24.90 o
   5   9   0      388.60      477.95     37.37 o
   6   9   0     1239.42     1327.58     94.48 o
   7   9   0      960.55      925.34     57.09 o
   8   9   0       55.61        8.44     45.54 o
   9   9   0     7501.32     6965.32    257.34 o
  10   9   0      105.33       97.32     92.59 o
   0  10   0       24.78       21.77     20.14 o
   1  10   0      291.16      258.70     23.30 o
   2  10   0      389.44      396.07     31.09 o
   3  10   0    13698.26    13320.93    346.93 o
   4  10   0     1808.93     1661.97     58.98 o
   5  10   0        3.12       31.02     21.54 o
   6  10   0      131.05       43.67     32.25 o
   7  10   0     5195.30     5445.85    181.66 o
   8  10   0       93.47       96.29     49.23 o
   9  10   0      162.55      315.79     65.34 o
  10  10   0     1482.22     1561.25    142.46 o
   1  11   0      562.09      901.93     70.42 o
   2  11   0      202.91      251.85     32.18 o
   3  11   0     2332.14     2131.39     68.86 o
   4  11   0      659.68      698.44     36.13 o
   5  11   0     1338.61     1359.78     68.63 o
   6  11   0     1450.11     1504.76     95.13 o
   7  11   0      498.90      518.40     62.79 o
   8  11   0       64.33       70.14     53.46 o
   9  11   0     5315.54     5057.97    226.88 o
  10  11   0      743.81      589.43     82.92 o
   0  12   0     2845.06     2358.75    103.82 o
   1  12   0      189.48      194.68     28.19 o
   2  12   0      375.16      328.06     28.10 o
   3  12   0     2722.13     2683.50    141.65 o
   4  12   0     5111.19     4943.15    140.35 o
   5  12   0      469.11      411.43     65.52 o
   6  12   0      288.49      246.56     49.93 o
   7  12   0     4337.87     4061.81    184.51 o
   8  12   0        0.34       -2.91     52.48 o
   9  12   0        9.83       71.98     60.87 o
  10  12   0      771.88      801.38     92.98 o
   1  13   0      629.58      739.14     41.30 o
   2  13   0     3312.02     3421.66    111.97 o
   3  13   0      365.96      400.31     37.77 o
   4  13   0     1115.06     1055.02     52.83 o
   5  13   0      667.62      857.09     61.54 o
   6  13   0     5232.69     5775.92    242.09 o
   7  13   0      184.85      124.00     52.05 o
   8  13   0        2.03      -17.47     52.75 o
   9  13   0     1247.55     1422.13    220.65 o
   0  14   0    22985.18    25741.83    940.81 o
   1  14   0     1267.86     1319.14     58.71 o
   2  14   0        1.36        7.23     24.24 o
   3  14   0        6.31       -7.07     24.96 o
   4  14   0     4332.95     4053.31    150.31 o
   5  14   0      700.14      803.95     77.04 o
   6  14   0     1588.05     1357.53    197.59 o
   7  14   0      407.85      449.80     67.01 o
   8  14   0       28.12      -25.05     55.69 o
   9  14   0      328.98      357.25    100.40 o
   1  15   0       36.34       62.70     28.67 o
   2  15   0     1806.58     2079.19    107.64 o
   3  15   0      301.20      313.39     40.40 o
   4  15   0      354.36      281.05     39.60 o
   5  15   0      979.52     1067.38     70.75 o
   6  15   0    13510.64    13912.44    534.80 o
   7  15   0      390.07      426.63     67.21 o
   8  15   0        2.66       53.05     57.92 o
   9  15   0      307.54      292.21     72.43 o
   0  16   0    27612.97    28272.18   1269.23 o
   1  16   0      271.41      467.97     37.13 o
   2  16   0      463.77      407.76     42.72 o
   3  16   0       26.52       50.19     31.75 o
   4  16   0      779.69      660.78     68.59 o
   5  16   0      504.48      450.06     54.03 o
   6  16   0     2417.42     2118.61    182.60 o
   7  16   0      985.51     1024.84     92.63 o
   8  16   0      200.15      183.12     82.73 o
   1  17   0     4455.78     4703.82    139.24 o
   2  17   0      788.32     1042.09     58.65 o
   3  17   0      725.35      728.28     49.50 o
   4  17   0       30.92       67.73     40.46 o
   5  17   0      672.56      602.25     69.46 o
   6  17   0    10279.33    10599.09    521.74 o
   7  17   0      192.63      360.16     91.49 o
   8  17   0       13.68        7.60     81.02 o
   0  18   0    19536.41    19773.80    736.87 o
   1  18   0      122.23      106.55     32.31 o
   2  18   0      729.33      696.13     57.58 o
   3  18   0      926.42      983.07     81.25 o
   4  18   0     1271.74     1282.19    120.47 o
   5  18   0      580.19      603.50    103.05 o
   6  18   0     1562.64     1129.55    198.17 o
   7  18   0     2613.37     2780.45    205.95 o
   8  18   0      117.22       44.41     83.14 o
   1  19   0     3227.85     3242.88    158.26 o
   2  19   0     1322.33     1342.15     96.55 o
   3  19   0      621.05      542.91     68.03 o
   4  19   0       62.82      215.64     75.51 o
   5  19   0       60.26      130.95    120.22 o
   6  19   0     1433.57     1406.15    140.04 o
   7  19   0        7.98       69.66     79.55 o
   0  20   0     2049.94     2562.63    168.90 o
   1  20   0      110.61      134.64     53.80 o
   2  20   0      698.77      695.24     76.40 o
   3  20   0     2932.46     3046.82    194.20 o
   4  20   0      673.48      860.96    110.22 o
   5  20   0      219.78      118.63     81.42 o
   6  20   0      467.70      435.03    100.34 o
   1  21   0      237.98      289.00     61.95 o
   2  21   0       61.65      107.50     60.55 o
   3  21   0     1484.98     1284.49    206.76 o
   4  21   0      543.05      524.42     99.09 o
   5  21   0      196.99      270.07     92.36 o
   6  21   0      139.18       26.94     84.43 o
   0  22   0       20.05       77.38     70.05 o
   1  22   0      134.05       80.15     50.15 o
   2  22   0      512.86      451.30     75.55 o
   3  22   0     3588.15     3534.80    220.76 o
   4  22   0        0.35      -34.76    116.26 o
   5  22   0       90.18       32.92     83.69 o
   1  23   0       24.79       57.83     55.49 o
   2  23   0      389.27      757.45    112.09 o
   3  23   0     1502.32     1315.37    231.20 o
   4  23   0      449.97      355.66     93.31 o
   0  24   0     1536.28     2017.40    163.85 o
   1  24   0      459.98      427.88     66.10 o
   2  24   0      332.49      214.23     87.68 o
   3  24   0     1703.37     1615.54    154.66 o
   1  25   0        6.07      -35.01     68.15 o
 -11   0   1     2230.97     1675.22    216.67 o
  -9   0   1      492.13      510.50     62.77 o
  -7   0   1    26396.46    26612.02    997.11 o
  -5   0   1      323.91      361.01     49.54 o
  -3   0   1    19543.04    23295.47   1072.32 o
  -1   0   1    10094.60     4585.52    146.79 o
   1   0   1    18384.54    20086.46    864.51 o
   3   0   1     5511.83     3655.16    182.32 o
   5   0   1    28729.28    30687.56   1419.38 o
   7   0   1     3796.29     3659.35    270.84 o
   9   0   1     1936.66     2088.96    121.87 o
  11   0   1     9344.74     8246.65    348.19 o
 -11   1   1      182.88      340.35     78.45 o
 -10   1   1       13.15       56.30     37.19 o
  -9   1   1     4078.25     3958.45    127.51 o
  -8   1   1      249.33      179.04     31.66 o
  -7   1   1     1307.62     2137.13     84.77 o
  -6   1   1      483.82      586.51     61.04 o
  -5   1   1    16628.04    18450.01    537.51 o
  -4   1   1      724.22      740.41     66.38 o
  -3   1   1        5.90      -11.39      9.03 o
  -2   1   1    17894.24    15647.86    478.50 o
  -1   1   1   139767.09   128204.59   2879.10 o
   0   1   1      266.89        9.33      5.63 o
   1   1   1     5452.02     1189.68    183.64 o
   2   1   1      150.73      124.55     21.74 o
   3   1   1     4390.90     4429.75    231.50 o
   4   1   1        1.13      -24.69     16.46 o
   5   1   1    18867.74    19216.12    632.26 o
   6   1   1     1438.13     1660.74     78.34 o
   7   1   1     2683.04     2893.16    118.87 o
   8   1   1       15.99       72.90     32.60 o
   9   1   1     3357.78     3327.18    114.21 o
  10   1   1      317.63      410.84     56.42 o
  11   1   1      939.97     1123.23     94.97 o
 -11   2   1     1474.52     1367.11     97.06 o
 -10   2   1      490.00      536.61     50.36 o
  -9   2   1       18.23       99.39     33.28 o
  -8   2   1       54.40       54.74     30.14 o
  -7   2   1    13180.68    13829.75    410.45 o
  -6   2   1       29.06       87.60     24.27 o
  -5   2   1      203.34      299.73     35.69 o
  -4   2   1     3957.43     3453.81    120.91 o
  -3   2   1     1632.13     2026.69     73.99 o
  -2   2   1    21798.09    15521.10    669.52 o
  -1   2   1     7170.13     3450.55    156.81 o
   0   2   1     4367.37     3951.49    158.46 o
   1   2   1    27217.90    26821.77    687.07 o
   2   2   1      263.09      216.00     55.58 o
   3   2   1      513.18      309.89     31.27 o
   4   2   1        5.95       39.15     18.98 o
   5   2   1    11473.57    11918.85    448.70 o
   6   2   1        4.43       48.88     24.46 o
   7   2   1     1942.99     2068.74     84.66 o
   8   2   1      248.29      299.52     48.00 o
   9   2   1     1476.55     1831.22     86.91 o
  10   2   1       45.35       36.98     39.64 o
  11   2   1     1763.68     1862.98    112.72 o
 -11   3   1     1095.02      983.31     83.58 o
 -10   3   1        8.83      -39.40     48.10 o
  -9   3   1      706.21      773.37     51.72 o
  -8   3   1      105.62       96.05     31.19 o
  -7   3   1       16.45      386.27     55.93 o
  -6   3   1      124.78      145.02     41.72 o
  -5   3   1    11219.20    11142.37    365.02 o
  -4   3   1     6213.91     6245.74    269.71 o
  -3   3   1       27.64        7.36     10.07 o
  -2   3   1    27851.77    27016.66    836.57 o
  -1   3   1    43353.96    43626.72   1348.66 o
   0   3   1      914.28      818.96     42.70 o
   1   3   1     2002.00      869.67     47.25 o
   2   3   1     6083.02     6083.75    178.47 o
   3   3   1     5587.15     6068.31    182.26 o
   4   3   1       36.45      -24.03     16.02 o
   5   3   1     4346.05     4339.68    139.13 o
   6   3   1    11651.24    12831.65    382.10 o
   7   3   1      976.11     1127.23     59.59 o
   8   3   1       42.88       74.58     30.42 o
   9   3   1     5073.88     4737.30    168.02 o
  10   3   1       89.06       92.60     44.08 o
  11   3   1      349.46      392.35     68.60 o
 -11   4   1     1135.35     1213.87     93.22 o
 -10   4   1      334.20      402.94     60.21 o
  -9   4   1        0.17       -0.63     30.32 o
  -8   4   1      806.46      839.80     60.09 o
  -7   4   1     1799.13     1902.05     87.91 o
  -6   4   1     1912.44     1784.21    124.25 o
  -5   4   1      105.87      115.80     20.74 o
  -4   4   1    22334.90    22072.64    640.70 o
  -3   4   1      296.72      406.28     61.30 o
  -2   4   1     6672.73     5267.50    204.23 o
  -1   4   1     2196.05     4027.74    288.01 o
   0   4   1     2161.72     2037.86     61.16 o
   1   4   1     3303.24     2891.71    125.02 o
   2   4   1      816.06      713.89     65.44 o
   3   4   1     2774.12     2056.65    127.38 o
   4   4   1     6497.29     7568.64    227.69 o
   5   4   1      815.88      831.10     78.88 o
   6   4   1       79.33      155.25     42.34 o
   7   4   1     2097.36     2524.91     87.62 o
   8   4   1     3564.32     3314.09    110.76 o
   9   4   1      766.19      940.63     69.63 o
  10   4   1      220.66      243.05     48.57 o
  11   4   1      134.08       81.53     59.85 o
 -11   5   1       84.22      -37.63     54.75 o
 -10   5   1      146.50       90.17     54.26 o
  -9   5   1       14.72       43.18     51.99 o
  -8   5   1     4060.37     3982.24    137.01 o
  -7   5   1      145.21      226.26     33.39 o
  -6   5   1     2981.96     3003.83    112.16 o
  -5   5   1      449.79      425.29     35.84 o
  -4   5   1    16280.06    15822.33    384.32 o
  -3   5   1      279.36      271.83     18.29 o
  -2   5   1     4866.42     4457.85    143.43 o
  -1   5   1     8848.93     8504.46    293.28 o
   0   5   1      976.95      961.55     35.07 o
   1   5   1       30.05       88.55     14.87 o
   2   5   1     3129.74     2709.16     76.36 o
   3   5   1    10068.88    11133.85    270.30 o
   4   5   1      403.15      293.56     28.21 o
   5   5   1      456.26      391.32     33.14 o
   6   5   1     8567.97     8602.82    238.97 o
   7   5   1       79.35      124.18     29.27 o
   8   5   1       13.74      132.34     32.78 o
   9   5   1      166.92      142.79     40.90 o
  10   5   1      128.84       51.16     61.61 o
  11   5   1       35.75       19.08     65.98 o
 -11   6   1      204.29      134.69     70.37 o
 -10   6   1     1838.22     2213.18    166.28 o
  -9   6   1       55.74       46.74     53.00 o
  -8   6   1     4022.54     3966.07    149.82 o
  -7   6   1        3.66       -6.84     25.75 o
  -6   6   1     6904.41     7224.80    199.49 o
  -5   6   1      445.67      343.03     24.16 o
  -4   6   1     9923.73     9976.13    263.04 o
  -3   6   1     6852.28     8024.50    230.05 o
  -2   6   1      244.19      385.75     38.71 o
  -1   6   1      402.71      327.61     23.07 o
   0   6   1     3109.37     2995.27     82.15 o
   1   6   1      328.41      446.48     62.48 o
   2   6   1     2498.08     2568.66    100.74 o
   3   6   1      413.29      377.14     21.66 o
   4   6   1     2611.28     2573.44     88.24 o
   5   6   1      437.50      478.99     31.82 o
   6   6   1       30.50       69.57     24.29 o
   7   6   1       36.14       22.61     30.94 o
   8   6   1     5993.89     5652.95    170.27 o
   9   6   1      495.59      472.92     67.25 o
  10   6   1       23.61      -19.40     59.07 o
  11   6   1      127.97      245.18     74.44 o
 -11   7   1        3.44      -65.03     59.69 o
 -10   7   1      961.40      838.41     93.23 o
  -9   7   1        4.07       47.61     70.70 o
  -8   7   1    13397.39    13309.77    402.02 o
  -7   7   1        8.38       51.08     27.68 o
  -6   7   1     1407.60     1489.38     60.46 o
  -5   7   1      655.90      855.93     57.11 o
  -4   7   1     5763.94     5313.70    156.59 o
  -3   7   1      717.36      620.93     30.50 o
  -2   7   1     1985.43     1454.98     83.08 o
  -1   7   1     8847.71     9714.99    462.43 o
   0   7   1     2169.93     2004.45     65.43 o
   1   7   1        1.27       23.51     12.41 o
   2   7   1    15822.63    15286.14    442.13 o
   3   7   1      673.81      818.40     55.28 o
   4   7   1      342.96      300.95     20.04 o
   5   7   1      289.17      313.12     31.43 o
   6   7   1     4466.34     4707.13    143.55 o
   7   7   1       60.65      128.84     32.50 o
   8   7   1       17.79      177.12     34.60 o
   9   7   1       37.31       -1.09     46.92 o
  10   7   1        0.00      -40.90     57.87 o
 -11   8   1      155.55      155.06     69.85 o
 -10   8   1     5558.76     5461.28    246.64 o
  -9   8   1      349.23      384.16     59.99 o
  -8   8   1     3628.75     3606.06    171.88 o
  -7   8   1      501.58      567.88     50.96 o
  -6   8   1      306.97      385.52     32.35 o
  -5   8   1        9.29       15.58     19.83 o
  -4   8   1     6005.53     5559.21    164.65 o
  -3   8   1       28.49       56.46     17.97 o
  -2   8   1     4491.94     3841.88    127.63 o
  -1   8   1     2412.57     2299.08     76.39 o
   0   8   1       88.22      216.08     53.88 o
   1   8   1      970.69      904.48     37.39 o
   2   8   1     1040.99     1311.13     49.35 o
   3   8   1     3574.68     3506.34     92.46 o
   4   8   1     1844.97     1845.65     60.29 o
   5   8   1       57.23       54.62     28.45 o
   6   8   1        3.01       30.57     27.82 o
   7   8   1      905.76     1032.36     69.70 o
   8   8   1     4905.52     4726.88    147.00 o
   9   8   1       63.88       28.28     50.32 o
  10   8   1       54.03       -1.28     62.47 o
 -10   9   1      887.90      988.95     93.87 o
  -9   9   1        0.71      124.23     58.15 o
  -8   9   1     6384.50     6146.37    256.49 o
  -7   9   1        0.73       61.99     36.40 o
  -6   9   1     1170.33     1290.39     79.46 o
  -5   9   1      611.16      724.70     50.41 o
  -4   9   1     4249.54     4065.20    125.20 o
  -3   9   1      886.79     1033.00     50.35 o
  -2   9   1     8599.61     8584.31    226.02 o
  -1   9   1     4521.24     4490.89    134.71 o
   0   9   1      176.92      254.24     19.02 o
   1   9   1      474.66      538.92     28.31 o
   2   9   1    28193.55    27518.04    776.72 o
   3   9   1     1464.26     1675.02     69.26 o
   4   9   1       94.81       73.98     18.53 o
   5   9   1      156.68      183.76     34.02 o
   6   9   1     2713.16     2834.35    127.57 o
   7   9   1       61.72       95.47     26.88 o
   8   9   1      283.88      474.38     98.23 o
   9   9   1       99.46       31.83     50.91 o
  10   9   1        2.05      -15.80     62.43 o
 -10  10   1     6835.76     6282.21    325.13 o
  -9  10   1      217.73      232.33     65.30 o
  -8  10   1     1617.76     1817.35    113.28 o
  -7  10   1     1622.64     1845.85    159.08 o
  -6  10   1      183.06      207.18     39.14 o
  -5  10   1        9.97       -2.95     21.61 o
  -4  10   1     6864.94     6377.07    188.88 o
  -3  10   1       18.35       54.62     19.15 o
  -2  10   1     5758.64     5085.12    140.16 o
  -1  10   1      604.84      598.20     32.87 o
   0  10   1      557.86      928.01     36.96 o
   1  10   1      939.37     1125.88    109.84 o
   2  10   1     1407.46     1609.97     77.47 o
   3  10   1     1199.33     1152.14     56.75 o
   4  10   1       76.96       83.18     24.35 o
   5  10   1      435.36      482.53     51.25 o
   6  10   1       27.14       12.73     35.37 o
   7  10   1      422.28      501.97     54.38 o
   8  10   1     3917.84     3527.73    149.99 o
   9  10   1      402.42      404.46    117.71 o
  10  10   1       52.36       43.66     63.01 o
 -10  11   1      118.49      169.78     67.77 o
  -9  11   1      124.73      156.44     62.20 o
  -8  11   1     3305.30     2916.02    149.86 o
  -7  11   1       14.47      130.25     71.13 o
  -6  11   1      477.44      317.12     52.22 o
  -5  11   1     5746.86     5734.17    159.69 o
  -4  11   1     4675.13     4634.58    131.55 o
  -3  11   1     1425.39     1426.81     53.68 o
  -2  11   1     9306.42     9723.09    257.56 o
  -1  11   1     1451.53     1270.37     70.49 o
   0  11   1      497.03      524.96     27.99 o
   1  11   1      598.54      541.09     54.90 o
   2  11   1     3962.46     3800.19    119.38 o
   3  11   1      744.00      841.36     42.48 o
   4  11   1      279.23      220.33     28.28 o
   5  11   1      102.42      198.26     66.35 o
   6  11   1     1651.36     1770.59     93.78 o
   7  11   1      566.78      591.16     50.54 o
   8  11   1      154.45      214.70     60.07 o
   9  11   1     3253.65     3010.06    141.93 o
  10  11   1        8.54      109.63    116.26 o
 -10  12   1      641.23      638.01     87.45 o
  -9  12   1      252.62      304.15     69.98 o
  -8  12   1      551.23      467.68     68.49 o
  -7  12   1     2596.85     2633.72    177.34 o
  -6  12   1      152.34      106.94     44.97 o
  -5  12   1        5.38       54.31     24.28 o
  -4  12   1      294.23      298.87     28.73 o
  -3  12   1     3049.38     3214.28    149.83 o
  -2  12   1      410.95      328.88     36.43 o
  -1  12   1       51.77      469.95     54.46 o
   0  12   1       14.63       39.11     18.09 o
   1  12   1     1003.81     1224.37     52.46 o
   2  12   1      153.40      370.92     47.73 o
   3  12   1     1759.64     1560.54     63.34 o
   4  12   1        8.46       -8.40     21.57 o
   5  12   1     4234.47     4265.25    183.32 o
   6  12   1      373.75      350.00     62.31 o
   7  12   1       66.64       83.93     48.75 o
   8  12   1     2036.03     2169.74    131.30 o
   9  12   1      779.90      809.81     86.10 o
  -9  13   1      360.43      349.48     74.88 o
  -8  13   1      166.57       93.67     58.70 o
  -7  13   1       30.36      138.53     53.30 o
  -6  13   1      182.95      213.94     52.49 o
  -5  13   1     7446.57     7291.82    220.86 o
  -4  13   1        6.39        4.01     29.44 o
  -3  13   1        6.82       14.07     16.31 o
  -2  13   1     1027.35     1322.02     53.59 o
  -1  13   1    11636.65    11391.79    646.66 o
   0  13   1     2339.19     2394.22     75.62 o
   1  13   1      362.29      230.27     26.81 o
   2  13   1     2485.77     2255.27     81.16 o
   3  13   1     3401.07     3268.70    109.06 o
   4  13   1       60.35        0.11     23.93 o
   5  13   1     3120.74     3151.15    286.54 o
   6  13   1     7923.47     7956.32    319.20 o
   7  13   1      856.78      717.99    111.00 o
   8  13   1      368.64      471.10     70.28 o
   9  13   1     3703.92     3540.48    178.56 o
  -9  14   1      107.89      101.24     64.94 o
  -8  14   1        9.63      -23.24     55.14 o
  -7  14   1     3647.21     3392.92    165.50 o
  -6  14   1      647.74     1044.25    102.89 o
  -5  14   1        2.72       72.92     38.07 o
  -4  14   1      299.61      379.34     34.37 o
  -3  14   1     2113.91     2404.72     89.37 o
  -2  14   1       95.37      144.20     28.05 o
  -1  14   1     2136.62     2533.01    310.69 o
   0  14   1        1.93       38.11     22.25 o
   1  14   1     3767.97     3670.57    119.34 o
   2  14   1      103.05       89.74     25.96 o
   3  14   1     2373.44     2240.36     83.94 o
   4  14   1     1821.51     2246.79    179.01 o
   5  14   1    14685.26    15183.03    720.79 o
   6  14   1      789.58      753.67     71.56 o
   7  14   1      833.90      656.52     72.30 o
   8  14   1      124.55      173.12     62.02 o
   9  14   1      450.13      563.23     80.58 o
  -9  15   1      622.17      620.01     86.63 o
  -8  15   1      141.75      136.51     63.38 o
  -7  15   1       84.78      226.62     62.43 o
  -6  15   1      614.40      671.01     79.69 o
  -5  15   1     1332.91     1548.76     86.26 o
  -4  15   1        2.59       29.16     27.92 o
  -3  15   1       28.30       79.57     29.97 o
  -2  15   1       41.56       49.99     23.59 o
  -1  15   1    17996.55    18463.98    592.04 o
   0  15   1     2411.42     2391.28     88.77 o
   1  15   1      489.72      421.41     35.09 o
   2  15   1       63.86       48.43     27.06 o
   3  15   1     4466.41     4324.72    140.58 o
   4  15   1      804.63      658.26     52.87 o
   5  15   1    12452.02    11779.61    455.67 o
   6  15   1     1721.66     1806.84    113.28 o
   7  15   1      471.75      491.27     67.78 o
   8  15   1       61.70      201.24     80.28 o
   9  15   1      710.25      692.97    110.19 o
  -8  16   1      298.28      250.57     67.77 o
  -7  16   1     4314.32     3946.68    187.88 o
  -6  16   1      200.12      273.13     61.49 o
  -5  16   1       44.93       43.77     41.71 o
  -4  16   1        9.92       65.16     33.92 o
  -3  16   1      278.62      327.40     36.80 o
  -2  16   1      870.59      866.54     59.76 o
  -1  16   1     1707.18     2364.46    101.61 o
   0  16   1      937.93     1286.59     71.22 o
   1  16   1     6133.36     6411.01    196.89 o
   2  16   1       71.43      127.09     30.55 o
   3  16   1      678.94      602.50     43.75 o
   4  16   1       17.21       96.59     38.98 o
   5  16   1    10613.28    10003.58    393.36 o
   6  16   1      920.26      769.55    101.73 o
   7  16   1      508.98      469.85     90.99 o
   8  16   1      825.98      726.96    111.92 o
  -8  17   1      430.05      344.67     95.73 o
  -7  17   1      462.07      434.50     86.22 o
  -6  17   1      898.95      939.56    114.03 o
  -5  17   1     3085.73     3217.80    157.09 o
  -4  17   1       15.46        5.48     39.21 o
  -3  17   1       99.83       67.99     26.88 o
  -2  17   1      203.44      225.20     35.87 o
  -1  17   1    19258.19    19931.91    574.27 o
   0  17   1      656.50      790.37     57.10 o
   1  17   1     3886.94     3973.89    133.55 o
   2  17   1     5002.97     5148.66    185.27 o
   3  17   1      983.77     1228.38     86.38 o
   4  17   1      452.53      347.97     75.39 o
   5  17   1     3965.68     3757.62    221.35 o
   6  17   1     4032.06     4246.60    246.49 o
   7  17   1        3.55       50.89     74.99 o
   8  17   1       19.23      222.18     97.76 o
  -8  18   1      414.03      265.22     92.03 o
  -7  18   1     3480.04     3473.94    348.12 o
  -6  18   1      359.24      288.00    117.58 o
  -5  18   1        2.40       69.41     56.64 o
  -4  18   1      548.10      639.72     69.32 o
  -3  18   1        7.14        1.01     32.62 o
  -2  18   1      892.58      787.85     53.58 o
  -1  18   1      108.82      447.99     48.21 o
   0  18   1     2498.85     2166.62    153.52 o
   1  18   1     4359.96     4217.84    188.29 o
   2  18   1      240.79      315.33     56.06 o
   3  18   1        0.85      -49.27     45.28 o
   4  18   1     1060.45     1450.70    132.78 o
   5  18   1     1134.12     1050.17    116.76 o
   6  18   1      526.62      532.45    139.38 o
   7  18   1      749.58      475.70     98.53 o
  -7  19   1      371.53      229.23     88.22 o
  -6  19   1       86.61      -20.23     81.91 o
  -5  19   1     2507.37     2836.61    262.25 o
  -4  19   1      884.42      975.23    204.12 o
  -3  19   1      747.32      614.86     88.85 o
  -2  19   1     1711.08     1528.53     86.93 o
  -1  19   1     6188.56     6502.20    188.04 o
   0  19   1      543.84      694.17     59.79 o
   1  19   1     2588.50     2307.68    133.05 o
   2  19   1     1870.98     2230.72    162.70 o
   3  19   1      731.82      847.29    104.37 o
   4  19   1       54.21      -34.15     64.52 o
   5  19   1      604.04      742.64    106.99 o
   6  19   1     3226.22     2994.69    201.12 o
   7  19   1       66.64       94.45     89.84 o
  -7  20   1      701.58      614.41    145.99 o
  -6  20   1      431.52      489.73    101.78 o
  -5  20   1        7.95      -99.52     66.34 o
  -4  20   1     1869.65     1916.17    153.42 o
  -3  20   1       13.53       60.35     55.97 o
  -2  20   1     1338.79     1011.33     86.70 o
  -1  20   1       49.35       41.38     43.91 o
   0  20   1      155.81      200.47     56.35 o
   1  20   1     1736.30     1706.57    111.87 o
   2  20   1      539.48      476.05     55.38 o
   3  20   1      330.34      491.42     93.80 o
   4  20   1      654.28      963.49    118.90 o
   5  20   1       60.69       98.59     79.98 o
   6  20   1        0.73      105.27     87.80 o
  -6  21   1      128.79      227.24    136.08 o
  -5  21   1        3.50      -51.52     73.62 o
  -4  21   1     1335.86     1201.47    128.25 o
  -3  21   1     1722.96     1529.49    139.53 o
  -2  21   1     2631.92     2919.98    289.85 o
  -1  21   1        3.24      -11.14     45.93 o
   0  21   1      176.73      117.25     50.15 o
   1  21   1      165.68      217.94     60.00 o
   2  21   1     4398.61     4763.20    216.59 o
   3  21   1      606.82      779.58    103.83 o
   4  21   1      115.19       65.76     78.44 o
   5  21   1       16.69      -92.83     76.86 o
   6  21   1     2001.17     2008.36    177.47 o
  -5  22   1      196.91      221.10     92.97 o
  -4  22   1      719.62      737.80    112.47 o
  -3  22   1      291.93      420.61     96.30 o
  -2  22   1      643.33      566.92     78.89 o
  -1  22   1       16.08       -9.18     47.27 o
   0  22   1       27.89       46.65     48.97 o
   1  22   1      549.15      581.03     78.99 o
   2  22   1      887.13      861.26    106.96 o
   3  22   1      380.07      278.76     87.81 o
   4  22   1     1363.44     1564.80    150.40 o
   5  22   1      101.42      172.95     88.62 o
  -4  23   1     2162.70     2169.74    179.61 o
  -3  23   1      746.63      526.94    107.01 o
  -2  23   1     2168.67     2463.03    146.55 o
  -1  23   1      206.99      206.50     58.16 o
   0  23   1      313.12      402.56     60.94 o
   1  23   1       18.01       34.53     52.41 o
   2  23   1     3514.63     3550.72    222.19 o
   3  23   1      383.19      523.02    233.84 o
   4  23   1       13.20       66.67    120.89 o
  -3  24   1      364.79      454.45    101.37 o
  -2  24   1      226.34      355.14     92.86 o
  -1  24   1       48.40       24.83    106.87 o
   0  24   1       25.20       17.00     56.06 o
   1  24   1     1334.85     1509.29    102.94 o
   2  24   1      323.95      366.29    139.38 o
   3  24   1      532.51      585.55    107.93 o
  -1  25   1     1045.43     1322.49    115.53 o
   0  25   1      723.80      574.64    102.97 o
 -10   0   2     2888.50     2620.16    140.30 o
  -8   0   2      554.44      481.73     55.10 o
  -6   0   2    37191.20    39739.72   1475.43 o
  -4   0   2        5.39        7.83     17.73 o
  -2   0   2     4082.92     3361.38    182.79 o
   0   0   2    34131.76    11446.92    714.08 o
   2   0   2     8337.91     7089.04    446.80 o
   4   0   2    22013.05    22788.22    853.15 o
   6   0   2     1839.84     2167.75    105.28 o
   8   0   2     5757.41     5779.91    302.33 o
  10   0   2        2.26      564.60    137.13 o
 -11   1   2       17.59      -42.48    163.16 o
 -10   1   2        3.53      131.91     48.86 o
  -9   1   2       27.31       34.38     31.01 o
  -8   1   2     3419.33     3689.57    117.28 o
  -7   1   2     1459.08     1584.05     63.14 o
  -6   1   2     1982.47     2586.18    172.13 o
  -5   1   2      501.92      651.64     83.71 o
  -4   1   2      777.74      843.66     36.81 o
  -3   1   2      929.34      662.60     50.93 o
  -2   1   2      175.47      120.60     15.76 o
  -1   1   2        0.68        0.08      6.81 o
   0   1   2    50470.43    53761.63   1927.51 o
   1   1   2      276.17       58.89     12.99 o
   2   1   2     3642.06     3611.69    210.33 o
   3   1   2     4323.99     4888.10    134.44 o
   4   1   2     8284.70     6935.40    210.70 o
   5   1   2      935.40      968.81     46.82 o
   6   1   2     8727.23     8742.24    240.60 o
   7   1   2     2598.49     2773.34    102.66 o
   8   1   2      195.65      305.01     61.73 o
   9   1   2       13.12       -1.11     38.62 o
  10   1   2     9943.87     9472.58    273.90 o
  11   1   2      926.58      934.25     68.24 o
 -11   2   2        1.73      -59.38     69.39 o
 -10   2   2     2442.19     2439.39    120.50 o
  -9   2   2      967.92      858.53     51.89 o
  -8   2   2       36.22       58.63     25.62 o
  -7   2   2     2697.42     2744.11     99.69 o
  -6   2   2    20975.08    22290.77    719.72 o
  -5   2   2     1364.41     1124.86     52.00 o
  -4   2   2       27.67      135.32     19.21 o
  -3   2   2      512.94      760.61     75.90 o
  -2   2   2    20753.62    17543.64    559.50 o
  -1   2   2      231.73      150.76     32.04 o
   0   2   2    28616.83    13765.80    530.76 o
   1   2   2    66091.58    80287.35   2265.90 o
   2   2   2     1842.23     1710.69     90.57 o
   3   2   2       54.95      143.69     17.89 o
   4   2   2    10577.36     9927.10    295.33 o
   5   2   2    10919.42    12735.74    377.13 o
   6   2   2     2317.66     2576.12     94.22 o
   7   2   2      885.01      934.80     53.10 o
   8   2   2     2608.87     2702.67    105.99 o
   9   2   2       78.12      109.50     41.22 o
  10   2   2      335.15      670.24     64.43 o
  11   2   2     1804.42     1552.75     82.78 o
 -11   3   2       30.24       42.67     59.76 o
 -10   3   2        5.50       38.81     47.35 o
  -9   3   2     1151.93     1015.28     78.98 o
  -8   3   2     1597.82     1674.94     68.99 o
  -7   3   2     1823.25     1882.24     76.31 o
  -6   3   2      795.33      957.37     93.06 o
  -5   3   2     1793.04     1681.18     79.60 o
  -4   3   2     1470.60     1632.85     58.28 o
  -3   3   2     1879.36     1255.02     93.82 o
  -2   3   2    11495.36     8190.89    648.07 o
  -1   3   2      706.70      682.32     29.82 o
   0   3   2    27760.80    23104.17    831.22 o
   1   3   2      116.75        8.92     11.86 o
   2   3   2      951.78     1054.87     84.09 o
   3   3   2     5312.14     5436.21    183.84 o
   4   3   2     5319.35     5147.42    160.05 o
   5   3   2     1770.55     1752.73    149.50 o
   6   3   2     7907.59     8418.34    234.31 o
   7   3   2    12343.06    13005.03    355.85 o
   8   3   2      617.10      615.65     49.87 o
   9   3   2        0.36       40.38     39.47 o
  10   3   2     1593.97     1772.11     92.98 o
  11   3   2     2879.27     2635.60    164.57 o
 -11   4   2      171.25      114.37     61.59 o
 -10   4   2      949.25     1104.25     82.87 o
  -9   4   2     1347.15     1609.77     91.81 o
  -8   4   2       79.70      102.23     31.02 o
  -7   4   2      721.07      840.29     55.10 o
  -6   4   2     1954.39     1926.01     73.73 o
  -5   4   2      443.70      333.17     55.20 o
  -4   4   2      214.19      385.46     33.09 o
  -3   4   2    23840.77    24016.41    571.93 o
  -2   4   2    29886.48    30595.79   1030.29 o
  -1   4   2      394.36      328.27     40.43 o
   0   4   2     6392.86     5516.55    177.35 o
   1   4   2    13092.41    13145.12    374.53 o
   2   4   2     2356.43     2171.64    192.99 o
   3   4   2       29.65      114.98     36.86 o
   4   4   2     7642.93     7994.97    219.17 o
   5   4   2     5111.74     5463.63    250.91 o
   6   4   2     1770.06     1909.30     70.92 o
   7   4   2     3063.99     3147.03    104.17 o
   8   4   2     3755.91     3778.30    122.16 o
   9   4   2        2.77      -35.44     37.39 o
  10   4   2       60.53       72.02     44.10 o
  11   4   2     1317.74     1425.22    122.70 o
 -11   5   2      189.49      100.77     58.38 o
 -10   5   2       37.18       68.61     50.36 o
  -9   5   2     4866.29     4565.66    206.06 o
  -8   5   2       92.15      142.39     31.90 o
  -7   5   2        8.71        9.80     24.99 o
  -6   5   2       67.14       78.11     23.53 o
  -5   5   2     2575.59     2617.22     79.31 o
  -4   5   2    29051.21    32142.67    767.65 o
  -3   5   2    14099.48    13351.10    482.45 o
  -2   5   2     1046.40      946.00     41.12 o
  -1   5   2      270.31      325.40     21.87 o
   0   5   2        7.40      136.77     22.65 o
   1   5   2       62.64       54.14     10.12 o
   2   5   2     6576.25     6573.42    192.40 o
   3   5   2    16436.32    18056.60    519.73 o
   4   5   2     2058.58     2013.61    141.61 o
   5   5   2       18.64      133.72     41.95 o
   6   5   2     6057.96     6411.34    190.25 o
   7   5   2     8751.41     9165.67    256.96 o
   8   5   2      937.69      900.56     53.91 o
   9   5   2      111.06       19.54     39.30 o
  10   5   2      264.73      340.20     52.76 o
 -11   6   2      301.16      374.21     95.68 o
 -10   6   2        1.74      -40.27     68.64 o
  -9   6   2     6658.98     6734.89    284.18 o
  -8   6   2       28.35       37.99     35.94 o
  -7   6   2      232.92      372.41     36.08 o
  -6   6   2        5.65       28.47     18.90 o
  -5   6   2      972.25      759.70     34.96 o
  -4   6   2      162.57      707.87     46.63 o
  -3   6   2    40732.88    40228.11   1118.93 o
  -2   6   2     2930.23     2903.71    126.62 o
  -1   6   2      346.81      250.38     25.17 o
   0   6   2       20.56       23.89      9.05 o
   1   6   2     3100.12     2698.85     71.80 o
   2   6   2     5879.10     5868.66    174.10 o
   3   6   2      160.09      401.81     87.72 o
   4   6   2     3735.98     3949.56    126.27 o
   5   6   2     1800.12     1645.44     61.90 o
   6   6   2       28.28       93.51     46.48 o
   7   6   2      671.97      528.26     40.15 o
   8   6   2     1971.66     1957.54     81.00 o
   9   6   2      557.91      569.15     55.48 o
  10   6   2      100.16      105.22     64.06 o
 -11   7   2      983.94      870.31     95.51 o
 -10   7   2      100.09      250.92     75.62 o
  -9   7   2     7208.55     7019.35    296.02 o
  -8   7   2       95.53      194.02     72.20 o
  -7   7   2      985.33      956.21     72.56 o
  -6   7   2      314.53      279.22     30.33 o
  -5   7   2     6620.18     7323.73    232.69 o
  -4   7   2      243.06      358.88     36.55 o
  -3   7   2     2670.00     2901.21    147.08 o
  -2   7   2      353.13      352.28     32.99 o
  -1   7   2       15.70        7.46     19.45 o
   0   7   2      809.25     1035.08     78.09 o
   1   7   2      168.31      176.88     14.68 o
   2   7   2     1485.68     1626.21     84.00 o
   3   7   2    20518.74    22279.69    640.91 o
   4   7   2      344.22      378.79     33.89 o
   5   7   2      320.84      239.01     33.25 o
   6   7   2      339.67      376.31     33.95 o
   7   7   2     2215.19     2360.84     87.15 o
   8   7   2      140.58      144.01     36.08 o
   9   7   2      130.69      113.25     43.26 o
  10   7   2       20.20       95.90     65.88 o
 -11   8   2      356.86      238.54     95.46 o
 -10   8   2      672.80     1015.42    114.37 o
  -9   8   2     4782.52     4829.94    260.64 o
  -8   8   2      540.28      489.89     77.03 o
  -7   8   2     2620.94     2595.42    124.49 o
  -6   8   2      220.94      260.55     30.91 o
  -5   8   2     2054.44     1901.95     63.50 o
  -4   8   2     1160.91     1165.95     49.42 o
  -3   8   2    24640.22    24703.65    780.40 o
  -2   8   2        3.51      115.02     19.86 o
  -1   8   2        6.90       -2.86     16.33 o
   0   8   2      782.46      765.77     38.57 o
   1   8   2    12461.71    12317.43    318.98 o
   2   8   2     1595.12     1713.66     57.13 o
   3   8   2      289.90      499.10     35.07 o
   4   8   2      698.25      865.11     41.38 o
   5   8   2     5089.52     5120.94    183.64 o
   6   8   2     1233.73     1134.56     60.97 o
   7   8   2       92.85       41.98     32.98 o
   8   8   2     1133.93     1223.85     65.09 o
   9   8   2      797.84      817.29    110.04 o
  10   8   2        6.59       26.33     63.06 o
 -10   9   2      320.28      408.55     84.15 o
  -9   9   2     6528.36     5879.81    306.42 o
  -8   9   2      247.99      298.10     67.24 o
  -7   9   2      933.62      798.19     82.67 o
  -6   9   2       55.65       75.79     23.13 o
  -5   9   2     7180.91     7483.58    220.79 o
  -4   9   2     2093.44     2463.91     83.55 o
  -3   9   2     1251.61     2194.95    119.57 o
  -2   9   2      115.10      106.38     20.80 o
  -1   9   2       20.75       57.60     19.41 o
   0   9   2      127.46       99.57     16.54 o
   1   9   2      435.17      361.52     21.44 o
   2   9   2      324.01      406.65     32.00 o
   3   9   2     7876.40     7945.18    237.18 o
   4   9   2     1495.86     1326.08     81.15 o
   5   9   2      953.71      784.39     53.40 o
   6   9   2       93.57       79.31     31.45 o
   7   9   2     1414.37     1609.25     97.49 o
   8   9   2       49.34       63.57     39.06 o
   9   9   2      116.44      182.98     54.73 o
  10   9   2     1185.76     1206.11    108.72 o
 -10  10   2      382.08      398.90    113.33 o
  -9  10   2     4065.78     4044.36    205.13 o
  -8  10   2      341.10      353.76     81.91 o
  -7  10   2     1356.62     1357.77    111.12 o
  -6  10   2     2830.35     2798.98    147.06 o
  -5  10   2      856.66      722.05     44.33 o
  -4  10   2     1855.19     1778.21     67.30 o
  -3  10   2    21751.14    22164.03    703.61 o
  -2  10   2     4254.70     4534.89    320.36 o
  -1  10   2     1211.30     1208.78     52.06 o
   0  10   2      849.98      857.39     79.67 o
   1  10   2     9811.86     9920.53    286.06 o
   2  10   2        3.44       23.06     16.90 o
   3  10   2      200.05      249.44     32.26 o
   4  10   2     3041.37     2978.84    135.06 o
   5  10   2     1940.16     2169.00     98.28 o
   6  10   2      325.60      360.10     46.38 o
   7  10   2      622.23      669.18     53.21 o
   8  10   2     2371.75     2332.52    104.20 o
   9  10   2      139.44      137.14     56.72 o
  10  10   2       78.14      164.11     90.24 o
 -10  11   2      214.28      202.39     71.23 o
  -9  11   2     2683.86     2471.07    141.02 o
  -8  11   2     1725.87     1704.27    136.38 o
  -7  11   2       40.43      163.31     57.83 o
  -6  11   2       11.46       22.12     38.62 o
  -5  11   2      670.25      741.63     60.69 o
  -4  11   2       16.81       -5.29     22.50 o
  -3  11   2     1022.31     1300.94     95.22 o
  -2  11   2     6572.00     6532.24    193.89 o
  -1  11   2      110.65      190.27     25.31 o
   0  11   2     5320.98     5195.22    123.05 o
   1  11   2        4.52       27.59     17.57 o
   2  11   2     3811.88     4182.96    291.07 o
   3  11   2     6457.49     6316.24    189.65 o
   4  11   2     2650.77     2882.97    163.99 o
   5  11   2      195.07      255.73     40.31 o
   6  11   2      600.78      693.20     58.59 o
   7  11   2     1458.23     1699.36     84.60 o
   8  11   2       91.15       57.76     48.42 o
   9  11   2      264.62      273.31     64.26 o
  10  11   2     1626.50     1726.80    135.16 o
 -10  12   2      156.66       60.94     67.70 o
  -9  12   2     1916.65     2071.57    142.93 o
  -8  12   2       15.28       36.78     54.36 o
  -7  12   2      398.73      530.15     73.89 o
  -6  12   2     3690.77     3708.08    164.70 o
  -5  12   2      275.98      187.04     29.83 o
  -4  12   2      273.33      242.40     29.65 o
  -3  12   2     8162.15     8224.34    221.95 o
  -2  12   2     8126.00     8828.11    258.72 o
  -1  12   2      672.61      570.38     36.69 o
   0  12   2     1346.73     1211.59     43.50 o
   1  12   2     1566.75     1310.67     57.46 o
   2  12   2     2274.19     2378.41    109.03 o
   3  12   2      608.68      646.82     75.78 o
   4  12   2     5291.22     5353.16    218.42 o
   5  12   2     1012.40     1455.84     95.30 o
   6  12   2      673.91      868.60     82.95 o
   7  12   2      141.51      100.85     39.19 o
   8  12   2     2241.58     2202.99    117.86 o
   9  12   2       20.45      132.26     63.17 o
 -10  13   2        7.52       39.41    113.71 o
  -9  13   2       56.17       85.54     63.45 o
  -8  13   2     2180.82     2431.89    246.86 o
  -7  13   2      120.87      172.83     63.16 o
  -6  13   2      434.76      482.26     63.12 o
  -5  13   2       80.16      157.79     29.39 o
  -4  13   2      224.00      242.42     30.26 o
  -3  13   2      191.20      249.14     29.44 o
  -2  13   2     5373.08     5154.51    146.19 o
  -1  13   2      176.14      200.43     29.73 o
   0  13   2     5737.90     5941.98    164.20 o
   1  13   2       14.12        8.60     20.55 o
   2  13   2     7422.85     7700.05    227.96 o
   3  13   2      640.42      653.24     41.04 o
   4  13   2     2246.14     2408.38    223.88 o
   5  13   2      290.24      437.16     53.88 o
   6  13   2     5199.17     5036.54    216.40 o
   7  13   2      300.82      212.16     42.11 o
   8  13   2      236.41      247.16     62.32 o
   9  13   2      676.67      633.96     87.24 o
  -9  14   2      115.32      166.97     68.18 o
  -8  14   2       27.74      -24.13     56.94 o
  -7  14   2      614.89      748.16     85.41 o
  -6  14   2     3708.49     3789.02    150.92 o
  -5  14   2      140.89      151.91     35.49 o
  -4  14   2       37.71       21.85     26.40 o
  -3  14   2      744.94     1061.91     51.40 o
  -2  14   2    10191.88    10087.66    270.86 o
  -1  14   2      531.79      448.14     37.38 o
   0  14   2     3207.64     2989.48     92.73 o
   1  14   2     1214.76     1235.71     55.32 o
   2  14   2     3527.80     3424.14    113.33 o
   3  14   2     1009.80      924.17     48.28 o
   4  14   2    11799.64    11464.01    439.67 o
   5  14   2     3753.42     3759.65    169.89 o
   6  14   2     1595.22     1695.23    234.53 o
   7  14   2       23.26       23.77     50.35 o
   8  14   2     2123.72     2334.48    242.43 o
   9  14   2        1.23       38.33     76.36 o
  -9  15   2      503.00      528.95     81.40 o
  -8  15   2       25.93       79.99     61.14 o
  -7  15   2      333.97      309.96     70.18 o
  -6  15   2      735.85      857.57    151.03 o
  -5  15   2      173.66      229.20     46.16 o
  -4  15   2      928.22     1099.74     54.55 o
  -3  15   2        3.48        9.58     27.31 o
  -2  15   2     1352.75     1125.83     52.36 o
  -1  15   2        0.27       45.65     24.97 o
   0  15   2     4958.72     5193.02    147.94 o
   1  15   2       24.05      -30.46     23.95 o
   2  15   2     1683.47     1743.96     71.64 o
   3  15   2      211.58      267.99     34.15 o
   4  15   2     4417.72     4487.63    234.10 o
   5  15   2      484.79      724.41     97.06 o
   6  15   2     1726.79     1594.13    188.26 o
   7  15   2        9.27        1.73     68.83 o
   8  15   2      440.42      249.98     82.14 o
  -9  16   2       34.23        4.90     65.29 o
  -8  16   2        0.04        2.78     66.98 o
  -7  16   2       28.91      147.43     62.08 o
  -6  16   2     8935.33     8875.17    306.07 o
  -5  16   2        4.89       -4.59     40.43 o
  -4  16   2       62.71       42.71     28.39 o
  -3  16   2        3.91       -3.70     28.30 o
  -2  16   2     5252.97     5323.98    170.70 o
  -1  16   2     1355.60     1399.21     65.98 o
   0  16   2     6092.66     6151.10    172.79 o
   1  16   2     3412.54     3545.99    118.66 o
   2  16   2     1486.75     1428.01    126.81 o
   3  16   2      340.59      334.82     52.02 o
   4  16   2     8367.99     8168.44    405.41 o
   5  16   2      240.56      235.49    109.66 o
   6  16   2      735.00      439.43     87.83 o
   7  16   2        0.39      -59.31     68.81 o
   8  16   2      999.17     1227.89    179.02 o
  -8  17   2      106.28      140.60     70.24 o
  -7  17   2     1802.78     1892.74    141.89 o
  -6  17   2      540.36      815.56     97.25 o
  -5  17   2      650.77      736.90     66.00 o
  -4  17   2       26.40      -13.02     35.17 o
  -3  17   2       78.98       87.80     35.74 o
  -2  17   2      888.73      829.82     53.17 o
  -1  17   2      267.50      383.08     41.87 o
   0  17   2     6704.55     6653.70    232.68 o
   1  17   2      268.69      261.15     43.74 o
   2  17   2       26.77       87.56     52.40 o
   3  17   2     1182.30     1342.60    116.77 o
   4  17   2     2615.75     2486.16    173.07 o
   5  17   2     1039.41      799.94    101.81 o
   6  17   2     2847.17     2818.71    188.67 o
   7  17   2       91.59       84.15     80.28 o
   8  17   2      132.37       86.28     82.75 o
  -8  18   2      434.76      224.30     92.68 o
  -7  18   2       67.37       31.17     60.40 o
  -6  18   2     4242.33     3941.11    161.78 o
  -5  18   2        7.86       70.25     47.42 o
  -4  18   2      812.28      615.12     52.67 o
  -3  18   2     1872.77     2206.73    120.05 o
  -2  18   2     2024.18     2209.55     92.04 o
  -1  18   2     1279.43     1180.50     63.53 o
   0  18   2     5444.52     5482.76    198.60 o
   1  18   2     5940.35     6775.76    237.99 o
   2  18   2      633.30      617.97     66.34 o
   3  18   2       44.25       55.72     63.74 o
   4  18   2     1638.34     1657.06    137.68 o
   5  18   2     1303.52     1423.63    136.15 o
   6  18   2        0.15       62.22    113.62 o
   7  18   2      375.13      282.98    117.58 o
  -7  19   2      588.50      710.27    131.45 o
  -6  19   2      165.56      211.23     84.72 o
  -5  19   2      801.97      866.17    177.03 o
  -4  19   2       18.36       17.11     46.72 o
  -3  19   2      608.44      556.41     50.33 o
  -2  19   2      277.48      220.98     36.33 o
  -1  19   2       40.50       98.31     33.95 o
   0  19   2     2901.91     2864.49    197.82 o
   1  19   2      132.24      203.64     45.71 o
   2  19   2        0.49       79.97     49.55 o
   3  19   2     2315.85     2508.85    235.82 o
   4  19   2      365.01      316.95     80.71 o
   5  19   2       50.40      122.02     76.18 o
   6  19   2      902.56     1056.37    124.81 o
   7  19   2     1103.57     1157.48    138.44 o
  -7  20   2      273.81      128.95     90.15 o
  -6  20   2      344.96      242.52    217.33 o
  -5  20   2       70.08      -37.23     72.58 o
  -4  20   2      399.69      422.60     91.49 o
  -3  20   2     6720.35     6755.22    284.14 o
  -2  20   2     1409.26     1579.15     92.66 o
  -1  20   2      371.86      223.90     36.93 o
   0  20   2     2779.47     2721.54    119.59 o
   1  20   2     3090.13     3494.10    144.34 o
   2  20   2      959.03     1044.66     87.52 o
   3  20   2       18.72       73.91    101.73 o
   4  20   2       80.61      -17.56     73.98 o
   5  20   2     1282.78     1388.71    138.73 o
   6  20   2      281.46      389.07     97.59 o
  -6  21   2       24.27       21.49     83.52 o
  -5  21   2      416.34      340.68     92.16 o
  -4  21   2      243.48      227.28     84.83 o
  -3  21   2     1774.89     1571.93    115.58 o
  -2  21   2      211.53      274.48     63.50 o
  -1  21   2      133.90      115.53     49.40 o
   0  21   2      215.77      231.70     59.95 o
   1  21   2       19.51       73.14     54.34 o
   2  21   2       38.18       92.72     57.91 o
   3  21   2      935.90     1064.60    120.34 o
   4  21   2       26.25        7.93     75.67 o
   5  21   2      146.27      148.95     86.54 o
  -5  22   2      746.07      550.51    104.40 o
  -4  22   2      276.27      215.11     89.71 o
  -3  22   2     5548.44     5887.18    318.80 o
  -2  22   2       15.34       66.22     60.26 o
  -1  22   2       20.57      -23.78     48.75 o
   0  22   2       38.21      104.01     58.35 o
   1  22   2     2624.27     2855.44    155.41 o
   2  22   2      678.35      758.22    104.20 o
   3  22   2       34.80      162.82     81.55 o
   4  22   2        0.05       -6.21     77.67 o
   5  22   2     1944.31     2006.22    173.25 o
  -4  23   2     2680.92     3065.49    280.08 o
  -3  23   2      484.98      629.89    109.65 o
  -2  23   2      366.69      297.02     72.08 o
  -1  23   2       98.35      109.52     54.51 o
   0  23   2      877.65     1020.81    178.68 o
   1  23   2       42.69       13.87     59.34 o
   2  23   2      105.67       88.74     81.42 o
   3  23   2     1801.09     1923.39    166.00 o
   4  23   2       13.31       15.36     83.14 o
  -3  24   2     2959.00     3314.28    222.28 o
  -2  24   2       48.15      -36.84     64.20 o
  -1  24   2      179.14      125.17     69.19 o
   0  24   2      505.27      435.23     73.23 o
   1  24   2      645.35      910.48     98.10 o
   2  24   2      370.76      283.56     90.60 o
   3  24   2       49.01      124.63     86.51 o
   0  25   2     1905.22     2269.59    246.35 o
 -11   0   3      307.74      321.04    132.11 o
  -9   0   3      946.28     1023.43     78.69 o
  -7   0   3     7117.44     8184.71    319.37 o
  -5   0   3     5341.37     6090.80    286.32 o
  -3   0   3     9731.24    10183.69    410.49 o
  -1   0   3     1028.78      861.28     70.68 o
   1   0   3      258.53      254.63     23.65 o
   3   0   3      298.70      323.17     54.06 o
   5   0   3    21974.90    25332.87    949.09 o
   7   0   3      276.33      377.46     63.05 o
   9   0   3    10057.41    10262.13    511.36 o
  11   0   3      303.33      403.56     77.92 o
 -11   1   3     1647.79     1853.48    156.46 o
 -10   1   3      228.63      293.74     54.04 o
  -9   1   3       34.79       -0.60     24.94 o
  -8   1   3      546.43      671.46     51.23 o
  -7   1   3    23987.95    23168.07    669.38 o
  -6   1   3      816.88      792.30     38.42 o
  -5   1   3     2202.40     1974.70     94.14 o
  -4   1   3      678.51      704.43     30.07 o
  -3   1   3     5937.93     6630.51    177.94 o
  -2   1   3       90.14       51.54     21.86 o
  -1   1   3     6217.37     6296.85    370.58 o
   0   1   3     1339.48     1323.85     35.33 o
   1   1   3      753.93      285.96     18.53 o
   2   1   3      104.94      104.01     14.38 o
   3   1   3    27029.40    29090.53    765.51 o
   4   1   3      324.84      439.83     67.36 o
   5   1   3      426.36      378.11     26.43 o
   6   1   3     1040.17      960.79     44.10 o
   7   1   3     5279.28     5247.38    205.37 o
   8   1   3       40.25       36.94     38.18 o
   9   1   3      242.69      833.25     61.61 o
  10   1   3      239.48      210.74     49.14 o
  11   1   3      546.58      552.69     59.89 o
 -11   2   3       50.84      158.61     85.88 o
 -10   2   3     1597.16     1629.37    110.41 o
  -9   2   3       39.91       16.15     29.84 o
  -8   2   3      820.18      769.09     45.46 o
  -7   2   3     3666.76     4421.18    153.42 o
  -6   2   3        5.55       56.38     20.56 o
  -5   2   3      730.59      794.12     73.38 o
  -4   2   3      302.88      254.09     18.61 o
  -3   2   3     1246.58     1454.90     70.98 o
  -2   2   3    54317.27    59181.79   1842.52 o
  -1   2   3    12689.13     5906.67    294.18 o
   0   2   3      518.58      373.99     47.86 o
   1   2   3       18.43        1.17      9.44 o
   2   2   3     1268.40     1396.33     73.86 o
   3   2   3     4908.58     5085.58    265.06 o
   4   2   3     1696.75     1561.18     61.10 o
   5   2   3    11226.63    12285.63    331.13 o
   6   2   3     4016.63     4065.89    135.75 o
   7   2   3      299.56      355.72     40.06 o
   8   2   3       29.80       26.67     34.99 o
   9   2   3     8122.25     8368.39    267.62 o
  10   2   3      182.48      186.15     48.36 o
  11   2   3      193.96      217.07     50.73 o
 -11   3   3     2016.86     1886.33    130.50 o
 -10   3   3      604.40      556.47     62.92 o
  -9   3   3        7.36        4.56     40.86 o
  -8   3   3      566.46      707.88     44.23 o
  -7   3   3     5803.54     5681.45    163.86 o
  -6   3   3      279.75      365.39     29.50 o
  -5   3   3      747.87      849.54     40.06 o
  -4   3   3    10199.32    10490.69    303.58 o
  -3   3   3     7643.01     5762.06    289.09 o
  -2   3   3       37.21       44.28     14.14 o
  -1   3   3    56776.65    53351.72   1952.41 o
   0   3   3    13162.72    14039.76    398.53 o
   1   3   3        0.15       25.69     29.56 o
   2   3   3      164.62       77.42     13.97 o
   3   3   3    28512.33    30441.03    978.90 o
   4   3   3       28.26       49.72     19.04 o
   5   3   3       26.89       23.09     20.72 o
   6   3   3     3466.25     3671.51    125.43 o
   7   3   3       20.24       52.20     37.03 o
   8   3   3       87.90      165.64     64.52 o
   9   3   3       70.82      384.91     60.95 o
  10   3   3      570.97      532.71     59.28 o
 -11   4   3       86.94       21.62     56.12 o
 -10   4   3     4154.42     4020.70    164.66 o
  -9   4   3     1093.42     1184.80    100.69 o
  -8   4   3      490.59      443.98     37.04 o
  -7   4   3      707.09      721.41     43.87 o
  -6   4   3      624.55      699.60     55.55 o
  -5   4   3     1108.28     1391.25     53.94 o
  -4   4   3       49.74      159.34     33.72 o
  -3   4   3    14948.66    14216.48    368.94 o
  -2   4   3        6.19       41.23     15.26 o
  -1   4   3    19743.63    16095.92    841.06 o
   0   4   3      175.78      369.55     21.43 o
   1   4   3      741.95      660.18     79.41 o
   2   4   3    17515.76    18597.45    621.77 o
   3   4   3     6792.47     6956.67    233.20 o
   4   4   3      962.62      823.59     41.91 o
   5   4   3     3488.52     3791.67    144.40 o
   6   4   3     7044.98     7536.66    213.23 o
   7   4   3      378.42      312.05     34.95 o
   8   4   3      803.65      851.79     59.51 o
   9   4   3     4300.56     4077.53    149.64 o
  10   4   3      366.09      396.47     56.43 o
 -11   5   3      191.10      205.56     71.81 o
 -10   5   3     1213.34     1121.42    116.52 o
  -9   5   3       45.71       29.26     43.17 o
  -8   5   3      364.50      505.89     59.14 o
  -7   5   3      151.02      159.47     43.50 o
  -6   5   3      378.56      314.37     27.70 o
  -5   5   3      104.28      117.45     17.63 o
  -4   5   3    41129.77    46461.35   1321.19 o
  -3   5   3    16509.45    17279.45    484.53 o
  -2   5   3      441.95      289.63     22.58 o
  -1   5   3     8077.47     8115.91    337.56 o
   0   5   3     9278.05     8609.65    247.10 o
   1   5   3     5172.12     4472.50    136.12 o
   2   5   3     3162.10     2459.54    126.39 o
   3   5   3    23901.88    26006.13    745.44 o
   4   5   3      197.38      227.10     25.12 o
   5   5   3        4.27      -11.39     18.92 o
   6   5   3     5632.74     5941.53    172.45 o
   7   5   3      555.02      739.53     48.01 o
   8   5   3     1201.71     1140.16     68.13 o
   9   5   3        0.60       66.50     41.29 o
  10   5   3      850.93      779.42     66.65 o
 -11   6   3      104.38       76.02     62.39 o
 -10   6   3     4890.37     4875.03    217.37 o
  -9   6   3        0.87      702.95    478.02 o
  -8   6   3       11.69       12.66     48.85 o
  -7   6   3        1.29        4.48     27.14 o
  -6   6   3     4074.48     4162.12    130.05 o
  -5   6   3      925.18     1061.04     46.18 o
  -4   6   3     1328.97     1643.68    113.47 o
  -3   6   3    17502.98    18556.13    582.17 o
  -2   6   3    10772.62    11330.54    358.22 o
  -1   6   3      272.70      177.16     15.84 o
   0   6   3       56.82       77.52     16.03 o
   1   6   3    10252.00    10496.65    301.40 o
   2   6   3    35139.54    36673.60    947.46 o
   3   6   3     1074.06     1208.08    109.62 o
   4   6   3      170.69      162.11     23.57 o
   5   6   3     1585.82     1859.95     67.63 o
   6   6   3    11147.30    11278.54    310.91 o
   7   6   3      160.01       77.20     30.36 o
   8   6   3       64.05       37.86     33.08 o
   9   6   3      997.14      945.25     68.22 o
  10   6   3      705.26      773.11     76.91 o
 -11   7   3        0.11      -86.55     57.70 o
 -10   7   3     2325.35     2083.22    127.32 o
  -9   7   3      133.85      124.65     63.20 o
  -8   7   3     2407.10     2281.83    146.02 o
  -7   7   3      108.11      133.82     25.41 o
  -6   7   3      344.46      362.76     32.80 o
  -5   7   3      203.00      245.47     24.68 o
  -4   7   3    47808.94    49999.61   1392.15 o
  -3   7   3    16223.41    16918.13    791.45 o
  -2   7   3        4.33       44.81     17.83 o
  -1   7   3      136.40      114.56     30.42 o
   0   7   3     1569.87     1186.32     66.58 o
   1   7   3     3683.11     3806.10    104.57 o
   2   7   3     2648.74     2206.66     81.54 o
   3   7   3      145.17      148.12     24.01 o
   4   7   3        3.50      -24.23     21.53 o
   5   7   3       25.27       41.58     24.65 o
   6   7   3     5507.56     5608.29    165.09 o
   7   7   3       72.89       80.80     30.08 o
   8   7   3      648.23      637.33     48.84 o
   9   7   3       61.04       60.22     42.88 o
  10   7   3     1719.74     1492.13    153.03 o
 -11   8   3        6.10      142.82     67.33 o
 -10   8   3     8171.74     7301.36    303.83 o
  -9   8   3      122.14      304.69    149.29 o
  -8   8   3      710.94      653.75    105.69 o
  -7   8   3       59.14      114.34    104.37 o
  -6   8   3     1914.34     2071.99     75.31 o
  -5   8   3      406.53      710.84     65.48 o
  -4   8   3      209.51      353.65     38.93 o
  -3   8   3        5.55       53.47     18.85 o
  -2   8   3      875.33     1046.75     85.24 o
  -1   8   3     2231.60     2323.07     83.02 o
   0   8   3       14.64       68.64     32.02 o
   1   8   3     1822.48     2031.46    127.47 o
   2   8   3    13439.48    13725.13    397.09 o
   3   8   3       71.18       79.14     16.94 o
   4   8   3      147.15       84.98     25.47 o
   5   8   3      237.18      277.01     37.15 o
   6   8   3     5725.52     5448.34    178.17 o
   7   8   3        6.34        2.65     44.39 o
   8   8   3      742.13      646.67     49.60 o
   9   8   3       35.48       59.75     42.48 o
  10   8   3      392.84      462.35     88.42 o
 -11   9   3        5.52       18.39    103.98 o
 -10   9   3     1756.25     1891.66    226.58 o
  -9   9   3      492.11      505.30     84.87 o
  -8   9   3     2588.54     2575.71    210.06 o
  -7   9   3     1184.81     1199.70    103.07 o
  -6   9   3      259.02      308.12     29.29 o
  -5   9   3      325.79      337.73     36.41 o
  -4   9   3    24400.71    25233.54    799.90 o
  -3   9   3      155.82      229.80     38.19 o
  -2   9   3        7.81      -10.49     23.84 o
  -1   9   3     3202.74     3294.83    102.48 o
   0   9   3     6014.54     5849.17    170.60 o
   1   9   3      160.40      177.99     17.04 o
   2   9   3     2326.36     1989.82     91.84 o
   3   9   3     3740.12     3913.69    124.40 o
   4   9   3     2193.56     2303.78    141.49 o
   5   9   3      101.00       96.55     40.84 o
   6   9   3     1955.60     1885.57     83.00 o
   7   9   3      664.98      624.23     52.43 o
   8   9   3      156.50      218.58     44.31 o
   9   9   3        3.55       25.95     60.97 o
  10   9   3      369.98      425.24     80.47 o
 -10  10   3     5815.92     5647.89    531.76 o
  -9  10   3       38.56      194.46     73.36 o
  -8  10   3      153.48      189.10     64.92 o
  -7  10   3      141.12      198.04     57.83 o
  -6  10   3      219.19      238.10     42.97 o
  -5  10   3       70.50      129.58     29.85 o
  -4  10   3      210.37      206.31     40.41 o
  -3  10   3     7357.81     7508.42    259.64 o
  -2  10   3       37.28      169.91     26.81 o
  -1  10   3     3255.18     3072.78     97.64 o
   0  10   3     1322.11     1443.97     61.16 o
   1  10   3     3040.92     3023.53     87.33 o
   2  10   3    13418.52    14129.13    403.99 o
   3  10   3      689.19      907.49     57.62 o
   4  10   3       40.64       26.53     26.97 o
   5  10   3     1664.18     1819.60    125.20 o
   6  10   3      344.29      331.95     45.52 o
   7  10   3      129.63       75.24     36.18 o
   8  10   3     1362.95     1245.59     74.41 o
   9  10   3     2120.05     2067.41    137.34 o
  10  10   3      272.21      185.39    108.78 o
 -10  11   3     1100.51     1006.38     98.87 o
  -9  11   3      441.90      400.17     84.23 o
  -8  11   3     2450.05     2232.14    150.85 o
  -7  11   3     1524.64     1417.46    116.90 o
  -6  11   3       59.56       15.07     28.00 o
  -5  11   3      223.29      226.71     30.65 o
  -4  11   3    12227.16    12790.01    413.99 o
  -3  11   3     9275.07     9561.59    278.14 o
  -2  11   3      496.75      390.09     33.27 o
  -1  11   3     4520.43     4494.26    137.24 o
   0  11   3     5823.22     5381.10    147.48 o
   1  11   3      216.24      265.50     23.80 o
   2  11   3     5534.98     5360.11    161.29 o
   3  11   3    20056.24    20539.16    595.25 o
   4  11   3     1123.76     1236.58     68.28 o
   5  11   3     1085.32      971.26    114.41 o
   6  11   3       65.08       65.01     38.40 o
   7  11   3     1168.58     1242.53     74.58 o
   8  11   3       26.09      -16.96     40.50 o
   9  11   3       62.16      158.00     58.35 o
 -10  12   3      659.28      685.44     90.67 o
  -9  12   3      321.72      254.04     67.16 o
  -8  12   3       28.19       28.05     68.04 o
  -7  12   3      691.07      763.52     86.86 o
  -6  12   3      469.69      562.51     49.85 o
  -5  12   3       26.73       95.01     28.91 o
  -4  12   3       17.06       60.13     19.19 o
  -3  12   3    11732.77    12101.44    348.90 o
  -2  12   3     2883.49     3021.02    112.41 o
  -1  12   3     3612.72     3095.58     93.34 o
   0  12   3       17.66      102.68     19.35 o
   1  12   3     3337.70     3527.33    101.69 o
   2  12   3     4102.06     4405.12    157.31 o
   3  12   3     1710.54     2066.46     85.88 o
   4  12   3     1071.66     1017.01    140.06 o
   5  12   3     7337.17     7860.77    274.59 o
   6  12   3      233.36      266.26     47.34 o
   7  12   3        0.81       69.02     38.74 o
   8  12   3      183.46      209.89     56.22 o
   9  12   3     6104.01     5631.21    221.74 o
 -10  13   3       56.53       18.32     66.88 o
  -9  13   3      219.54      159.31     64.72 o
  -8  13   3     1929.10     2295.65    139.31 o
  -7  13   3      871.11      903.84     97.81 o
  -6  13   3      248.95      317.72     53.78 o
  -5  13   3       98.86       60.42     29.36 o
  -4  13   3     4341.25     3986.60    146.30 o
  -3  13   3     5537.36     5902.76    180.67 o
  -2  13   3      490.29      413.93     36.02 o
  -1  13   3     5624.01     5458.15    153.25 o
   0  13   3     1287.65     1400.19     50.28 o
   1  13   3      234.75      266.15     25.87 o
   2  13   3     2581.98     2537.38    104.43 o
   3  13   3    22719.93    23132.50    740.38 o
   4  13   3      883.59      991.39     72.74 o
   5  13   3     1300.06     1230.02     82.85 o
   6  13   3       64.48       82.57     42.26 o
   7  13   3     1401.23     1582.06     85.81 o
   8  13   3      139.52      182.97     88.10 o
   9  13   3      264.29      254.13    110.32 o
  -9  14   3        3.35        3.66     63.90 o
  -8  14   3       12.11      -42.94     56.74 o
  -7  14   3     1770.31     1980.10    135.39 o
  -6  14   3      166.29      197.60     47.84 o
  -5  14   3      479.30      590.23     45.94 o
  -4  14   3        2.54       40.45     26.40 o
  -3  14   3     5470.96     5963.52    168.58 o
  -2  14   3       23.54       99.09     31.31 o
  -1  14   3     4474.36     3992.38    162.88 o
   0  14   3     1010.81      896.20     44.33 o
   1  14   3      556.28      677.90     38.70 o
   2  14   3     1115.42     1393.60     60.14 o
   3  14   3      283.72      292.77     44.39 o
   4  14   3      837.60      850.66     67.17 o
   5  14   3     5719.75     6089.60    250.83 o
   6  14   3     1060.57      925.73    111.64 o
   7  14   3       10.10      104.69     71.72 o
   8  14   3      267.93      268.39     85.40 o
   9  14   3     5219.39     5111.07    294.27 o
  -9  15   3       37.70       33.06     74.73 o
  -8  15   3        0.20       88.32     61.44 o
  -7  15   3    11510.86    11182.36    442.22 o
  -6  15   3      903.96      878.54     69.70 o
  -5  15   3      964.94      920.16     56.52 o
  -4  15   3        3.04      -41.93     27.95 o
  -3  15   3     1333.11     1363.26     60.71 o
  -2  15   3     1855.45     1771.65     75.03 o
  -1  15   3    13639.80    13379.25    326.57 o
   0  15   3        2.99       14.69     23.94 o
   1  15   3      257.38      246.49     54.16 o
   2  15   3      233.35      182.69     42.88 o
   3  15   3      994.15     1092.36    101.51 o
   4  15   3       13.35       27.18     56.21 o
   5  15   3      124.98       63.99     62.19 o
   6  15   3      175.21       88.11     69.49 o
   7  15   3      251.29      423.00     91.54 o
   8  15   3       89.13      142.32     95.12 o
  -9  16   3       69.62      -56.64    109.26 o
  -8  16   3      336.89      339.95     72.67 o
  -7  16   3     1659.55     1526.19     94.53 o
  -6  16   3      217.72      287.15     56.35 o
  -5  16   3      819.09      866.81     58.63 o
  -4  16   3       34.91       -9.02     30.23 o
  -3  16   3      759.29      746.22     46.72 o
  -2  16   3        0.72        5.20     30.81 o
  -1  16   3     5878.37     5531.46    159.15 o
   0  16   3      372.56      320.46     38.15 o
   1  16   3       66.54      139.65     44.38 o
   2  16   3     1121.64     1365.32     88.68 o
   3  16   3      334.85      757.02    125.51 o
   4  16   3      185.14      192.30     66.03 o
   5  16   3     3596.13     3454.11    208.60 o
   6  16   3      338.64      240.11     80.71 o
   7  16   3        1.35       84.23     76.96 o
   8  16   3      260.06      224.85     86.23 o
  -8  17   3     1630.24     1655.77    125.20 o
  -7  17   3     4610.69     4193.07    172.33 o
  -6  17   3      501.43      531.60     62.31 o
  -5  17   3     1008.49     1002.53     85.56 o
  -4  17   3     1182.72     1401.69     67.14 o
  -3  17   3       36.63       17.46     31.38 o
  -2  17   3      487.83      464.92     36.85 o
  -1  17   3     6953.94     7184.57    221.07 o
   0  17   3     1739.74     1858.89     91.52 o
   1  17   3      378.33      280.23     51.87 o
   2  17   3       45.49       25.44     42.95 o
   3  17   3     3000.40     3226.37    564.13 o
   4  17   3     1075.33     1064.40    208.74 o
   5  17   3        3.12       13.28     68.70 o
   6  17   3      150.51       84.59    115.60 o
   7  17   3      239.83      313.55     90.56 o
  -8  18   3      614.93      545.51     83.97 o
  -7  18   3     1195.53      921.12    164.65 o
  -6  18   3      802.78      961.08     79.13 o
  -5  18   3      177.75       75.09     49.47 o
  -4  18   3       40.27       17.41     34.97 o
  -3  18   3       10.53       21.87     37.32 o
  -2  18   3      336.08      303.13     47.17 o
  -1  18   3     1201.54     1148.28     63.53 o
   0  18   3     1376.61     1300.57     76.27 o
   1  18   3       12.22       46.68     40.11 o
   2  18   3     2632.84     2651.24    135.79 o
   3  18   3     1561.01     1637.72    153.91 o
   4  18   3       16.02        5.10     65.21 o
   5  18   3     2889.71     2918.57    190.96 o
   6  18   3      592.46      588.03    150.61 o
   7  18   3       42.25      147.28    100.41 o
  -7  19   3      392.85      182.55     74.20 o
  -6  19   3       29.42       53.63     53.08 o
  -5  19   3      132.35      150.83     53.48 o
  -4  19   3     3627.00     3772.81    136.57 o
  -3  19   3      830.78      949.41     63.65 o
  -2  19   3       49.83       34.79     32.86 o
  -1  19   3      585.59      594.04     70.01 o
   0  19   3     2309.99     2198.87    114.80 o
   1  19   3      608.07      627.62     59.19 o
   2  19   3       76.66      132.52     51.74 o
   3  19   3     4263.27     4174.98    237.64 o
   4  19   3       83.21       26.56     66.78 o
   5  19   3      142.71      204.23     79.26 o
   6  19   3     1881.49     1722.84    152.26 o
   7  19   3      122.31      103.67     85.57 o
  -7  20   3      139.06      146.79     92.92 o
  -6  20   3      430.24      374.02     98.00 o
  -5  20   3        9.59      -24.79     73.89 o
  -4  20   3       37.01       91.67     50.95 o
  -3  20   3       10.81       43.47     41.84 o
  -2  20   3      874.62     1033.95     67.98 o
  -1  20   3       26.00       79.61     39.66 o
   0  20   3      929.58      850.93     67.27 o
   1  20   3        3.23       26.87     44.27 o
   2  20   3     4306.17     4556.87    254.85 o
   3  20   3      639.71      575.64     92.78 o
   4  20   3      123.87      160.10     75.24 o
   5  20   3      461.65      414.27    119.56 o
   6  20   3     2438.46     2148.26    177.74 o
  -6  21   3        1.27      174.69     87.90 o
  -5  21   3      145.12       90.39     80.79 o
  -4  21   3     7825.96     7757.71    401.05 o
  -3  21   3     1438.01     1439.56    109.45 o
  -2  21   3       30.19       38.41     95.93 o
  -1  21   3       65.99       87.99     48.87 o
   0  21   3     1785.74     2120.32    109.76 o
   1  21   3      539.94      553.43     61.30 o
   2  21   3       19.57      -25.41     54.61 o
   3  21   3      295.36      167.58     80.32 o
   4  21   3      166.46      167.76     80.49 o
   5  21   3      344.77      293.55     91.19 o
  -5  22   3      917.88      959.79    260.27 o
  -4  22   3      191.74      328.43    136.74 o
  -3  22   3      112.77       89.14     65.38 o
  -2  22   3      196.98      344.86     72.36 o
  -1  22   3       44.71       49.30     51.17 o
   0  22   3       45.48      119.91     59.41 o
   1  22   3      107.52      166.73     84.02 o
   2  22   3      804.67      872.25    346.14 o
   3  22   3      269.25      125.76     81.74 o
   4  22   3      224.85      195.57     86.74 o
  -4  23   3     5674.29     5893.07    328.69 o
  -3  23   3      299.17      379.74     94.62 o
  -2  23   3        2.11        6.97     65.22 o
  -1  23   3       20.26      -55.60     61.63 o
   0  23   3     1796.99     1963.87    131.47 o
   1  23   3      114.40       -8.61     72.58 o
   2  23   3      120.08      200.99    107.01 o
   3  23   3       53.77      -16.13     78.94 o
   4  23   3      206.22      260.31     93.86 o
  -3  24   3      842.58     1009.35    129.04 o
  -2  24   3      694.07      716.32    102.82 o
  -1  24   3      726.56      624.53     86.09 o
   0  24   3        0.94       20.97     55.49 o
   1  24   3        7.07       99.33     81.42 o
   2  24   3     1649.89     2038.29    171.82 o
 -10   0   4      331.67      350.10    118.90 o
  -8   0   4     1472.17     2142.77    134.28 o
  -6   0   4     2881.05     2976.84    128.78 o
  -4   0   4     3208.13     3188.51    155.44 o
  -2   0   4    70645.25    68206.12   2994.05 o
   0   0   4      139.89      145.54     31.50 o
   2   0   4    10913.74    12422.86    397.29 o
   4   0   4       45.64       79.12     20.66 o
   6   0   4      508.22      633.53     51.41 o
   8   0   4      809.94      867.79     94.94 o
  10   0   4     2616.00     2492.97    148.19 o
 -11   1   4      304.38      235.70     87.75 o
 -10   1   4      667.78      606.18     96.17 o
  -9   1   4       22.69       24.26     30.17 o
  -8   1   4     4370.93     4213.91    129.10 o
  -7   1   4      149.81      226.91     40.13 o
  -6   1   4     1975.74     1924.87     71.20 o
  -5   1   4       42.78       14.78     12.06 o
  -4   1   4      137.28      248.56     61.75 o
  -3   1   4    25024.08    25983.25    726.35 o
  -2   1   4     8406.78     7135.69    355.97 o
  -1   1   4     7643.61     5607.65    663.22 o
   0   1   4     7916.76     8194.58    196.39 o
   1   1   4      273.46      329.58     14.70 o
   2   1   4      589.00      338.94     16.91 o
   3   1   4     5309.90     5842.66    327.42 o
   4   1   4     6246.38     6198.77    171.14 o
   5   1   4      468.33      473.65     27.78 o
   6   1   4       72.05       53.99     24.81 o
   7   1   4      327.26      404.22     47.16 o
   8   1   4     3335.16     3837.57    156.64 o
   9   1   4       10.94      100.07     46.16 o
  10   1   4      888.72      893.87     69.60 o
 -11   2   4       10.99       62.21     80.80 o
 -10   2   4      174.62      223.48     51.60 o
  -9   2   4     1396.76     1279.89     78.74 o
  -8   2   4     3605.48     3657.02    115.34 o
  -7   2   4      250.55      171.87     27.34 o
  -6   2   4     6321.03     6282.25    175.09 o
  -5   2   4     1345.46     1299.87     51.27 o
  -4   2   4     1488.50     1359.56     70.82 o
  -3   2   4     2053.33     2128.09    141.87 o
  -2   2   4     9722.60     9730.68    594.47 o
  -1   2   4    59690.27    60937.00   1344.04 o
   0   2   4        4.99        3.95     10.30 o
   1   2   4     2170.58     1924.33     69.46 o
   2   2   4    27514.87    32303.76    767.25 o
   3   2   4    12699.17    12786.74    420.59 o
   4   2   4      200.31      409.01     29.25 o
   5   2   4     5093.34     5025.17    160.45 o
   6   2   4      251.94      296.87     33.17 o
   7   2   4      610.91      726.79     62.21 o
   8   2   4     1130.27     1234.98     83.63 o
   9   2   4     1938.17     2016.80     98.93 o
  10   2   4     2161.98     2126.54    106.18 o
 -11   3   4     2237.02     2301.68    213.37 o
 -10   3   4        9.03       22.02     50.08 o
  -9   3   4      115.68      200.55     46.24 o
  -8   3   4      863.25      924.58     48.10 o
  -7   3   4      375.91      431.20     54.14 o
  -6   3   4     3498.13     3319.26    108.71 o
  -5   3   4       44.63       31.11     16.35 o
  -4   3   4     7336.53     7813.38    191.66 o
  -3   3   4    14532.68    14976.89    424.31 o
  -2   3   4     1011.62      960.96     65.28 o
  -1   3   4    11031.41     6807.29    341.71 o
   0   3   4    10170.31    10998.51    314.67 o
   1   3   4     2475.63     2497.67     88.14 o
   2   3   4      146.27       89.08     18.44 o
   3   3   4     4701.46     5101.12    233.93 o
   4   3   4    10641.78    11393.89    340.29 o
   5   3   4     3583.78     3589.04    120.88 o
   6   3   4       92.82       25.02     25.95 o
   7   3   4     5153.53     4955.60    165.67 o
   8   3   4    11984.40    12397.96    379.43 o
   9   3   4       67.69      100.80     46.41 o
  10   3   4      613.36      623.90     72.37 o
 -11   4   4      344.30      348.21     89.84 o
 -10   4   4        2.31       46.87     51.91 o
  -9   4   4     3843.17     3571.79    165.47 o
  -8   4   4     1412.79     1458.12     92.94 o
  -7   4   4      308.64      306.15     35.43 o
  -6   4   4     6328.27     6160.38    187.31 o
  -5   4   4     4903.65     4283.94    132.62 o
  -4   4   4     8664.47     8282.16    242.52 o
  -3   4   4     3310.53     3762.15    160.21 o
  -2   4   4       43.94      244.25     42.52 o
  -1   4   4      533.63      507.42     62.37 o
   0   4   4       42.04       14.70     11.82 o
   1   4   4     1872.78     1567.49     61.08 o
   2   4   4    76721.53    90689.20   2559.06 o
   3   4   4     2961.10     3012.75    113.65 o
   4   4   4       89.92      319.08     47.10 o
   5   4   4     9499.85     9780.94    297.05 o
   6   4   4       29.25       23.32     26.37 o
   7   4   4     1346.54     1653.01     69.83 o
   8   4   4     1338.98     1274.94     72.71 o
   9   4   4       11.31       -3.01     41.46 o
  10   4   4      152.16      241.27     52.88 o
 -11   5   4     4270.74     4077.75    195.23 o
 -10   5   4      298.63      300.17     89.93 o
  -9   5   4       96.44      201.57     52.41 o
  -8   5   4      425.24      469.50     62.71 o
  -7   5   4      606.37      715.85     46.79 o
  -6   5   4     1395.42     1436.36     64.27 o
  -5   5   4      483.63      457.23     31.30 o
  -4   5   4     6230.54     7188.28    390.94 o
  -3   5   4    21656.84    22607.91    705.71 o
  -2   5   4      735.44      756.85     59.83 o
  -1   5   4     2779.97     2253.03    100.10 o
   0   5   4     4743.64     5493.80    161.80 o
   1   5   4    13718.46    13629.38    387.61 o
   2   5   4      422.27      195.07     23.28 o
   3   5   4        1.34       22.60     23.99 o
   4   5   4     2790.19     2724.54    105.94 o
   5   5   4     5129.03     5076.80    148.02 o
   6   5   4        0.74      -26.87     24.72 o
   7   5   4     2798.46     2800.55     98.36 o
   8   5   4     9266.03     9107.81    287.33 o
   9   5   4       13.14       38.29     43.45 o
  10   5   4        8.31       40.72     46.84 o
 -11   6   4      211.74      342.63     70.28 o
 -10   6   4        1.03      106.18     57.26 o
  -9   6   4     3453.23     3468.89    162.64 o
  -8   6   4      258.99      228.23     49.29 o
  -7   6   4       43.36       35.85     33.17 o
  -6   6   4       58.59      133.68     22.55 o
  -5   6   4    30909.30    30851.85    881.48 o
  -4   6   4     2231.08     2245.69     76.44 o
  -3   6   4     1544.72     1969.89    210.72 o
  -2   6   4     5616.38     5528.62    160.74 o
  -1   6   4     8598.96     8136.62    232.95 o
   0   6   4      191.42      175.15     32.58 o
   1   6   4     8203.96     6972.54    202.84 o
   2   6   4    14682.04    16985.03    486.10 o
   3   6   4      199.60      249.98     40.24 o
   4   6   4       13.83       48.42     21.45 o
   5   6   4     5527.60     5265.29    173.90 o
   6   6   4      566.05      686.70     44.16 o
   7   6   4      220.31      217.55     33.99 o
   8   6   4      589.26      592.65     61.91 o
   9   6   4      283.22      436.99     54.39 o
  10   6   4      181.17      237.23     72.85 o
 -11   7   4     3821.76     3443.86    225.05 o
 -10   7   4      553.79      536.26     75.05 o
  -9   7   4       25.87       42.90     49.66 o
  -8   7   4       63.21      166.31     56.78 o
  -7   7   4      819.48      943.61    127.12 o
  -6   7   4     1194.60     1323.55     57.68 o
  -5   7   4     1269.11     1672.49     82.58 o
  -4   7   4      566.09      618.73     45.67 o
  -3   7   4    41122.36    44179.23   1372.77 o
  -2   7   4      713.92      731.52     63.06 o
  -1   7   4     3630.54     2895.09     90.32 o
   0   7   4     1388.95     1382.48     50.99 o
   1   7   4    22141.68    23097.22    654.50 o
   2   7   4       30.84       -7.99     12.77 o
   3   7   4      755.89      796.24     82.76 o
   4   7   4     2316.01     2450.57     98.58 o
   5   7   4     2320.26     2227.78     85.23 o
   6   7   4     1384.57     1185.84     56.99 o
   7   7   4      179.04      170.98     34.13 o
   8   7   4     1194.55     1226.43     65.53 o
   9   7   4       24.79       -2.73     41.61 o
  10   7   4       16.06       86.68     64.46 o
 -11   8   4      237.20      361.58    161.83 o
 -10   8   4       25.01       92.30     64.19 o
  -9   8   4     3629.17     3228.27    157.62 o
  -8   8   4        0.58      -26.14     52.09 o
  -7   8   4      217.27      188.88     40.99 o
  -6   8   4      573.15      742.76     43.86 o
  -5   8   4    28456.88    30394.79    787.30 o
  -4   8   4      663.76      707.21     46.15 o
  -3   8   4     1727.71     1744.92    143.59 o
  -2   8   4       76.33       79.90     36.13 o
  -1   8   4    11891.54    12082.50    388.62 o
   0   8   4      431.72      368.32     27.81 o
   1   8   4     7164.12     6333.37    187.45 o
   2   8   4      802.88      943.76     55.93 o
   3   8   4      333.74      380.18     33.06 o
   4   8   4      504.02      376.09     55.30 o
   5   8   4     6754.73     6434.72    226.21 o
   6   8   4       40.46       46.72     31.29 o
   7   8   4      201.11      120.27     37.32 o
   8   8   4       41.26       14.08     35.06 o
   9   8   4     1404.72     1482.82     85.14 o
  10   8   4       47.25      124.53     69.52 o
 -11   9   4     1473.14     1249.13    109.51 o
 -10   9   4        0.92       93.19     59.87 o
  -9   9   4        7.41      138.84     65.70 o
  -8   9   4      270.12      281.75     67.18 o
  -7   9   4      320.48      517.84     77.22 o
  -6   9   4      235.53      251.57     31.63 o
  -5   9   4     1196.07     1293.30    154.70 o
  -4   9   4      739.77      880.14     45.22 o
  -3   9   4      337.81      268.09     32.78 o
  -2   9   4     1983.03     2334.50    138.19 o
  -1   9   4      848.60      550.43     52.25 o
   0   9   4     1453.45     1987.70     77.79 o
   1   9   4    10178.61    10410.17    301.85 o
   2   9   4      615.94      624.66     30.58 o
   3   9   4      942.42     1219.85    101.55 o
   4   9   4     3816.74     3858.40    143.98 o
   5   9   4     2469.29     2433.36    122.23 o
   6   9   4      101.99       94.47     32.69 o
   7   9   4     1180.30     1372.42    182.11 o
   8   9   4      864.56     1129.34    120.33 o
   9   9   4      200.03      159.49     85.24 o
  10   9   4       17.69       88.24     71.56 o
 -10  10   4      213.15      169.77     65.20 o
  -9  10   4     4837.22     4644.91    255.03 o
  -8  10   4     1261.45     1269.65    145.99 o
  -7  10   4        5.83       89.64     53.71 o
  -6  10   4      262.28      204.42     31.77 o
  -5  10   4    11561.88    12169.56    351.70 o
  -4  10   4      130.55      176.31     27.29 o
  -3  10   4      995.27      898.14     49.57 o
  -2  10   4     7389.69     7138.59    209.08 o
  -1  10   4     4656.09     4431.16    135.10 o
   0  10   4      183.39      161.04     36.61 o
   1  10   4     8425.40     7808.62    227.55 o
   2  10   4    14006.65    14803.67    390.49 o
   3  10   4     1185.38     1100.09     50.11 o
   4  10   4      269.48      329.77     37.87 o
   5  10   4     4995.29     4900.56    181.33 o
   6  10   4      127.61      118.56     40.53 o
   7  10   4      132.48      155.76     39.79 o
   8  10   4      442.77      348.38     49.74 o
   9  10   4      972.12      897.98     94.16 o
 -10  11   4        1.82      -16.18     60.70 o
  -9  11   4        5.27      292.38     87.20 o
  -8  11   4      799.98      696.71    112.96 o
  -7  11   4      443.86      632.54     91.93 o
  -6  11   4      918.01      851.68     53.38 o
  -5  11   4      558.64      601.64     87.51 o
  -4  11   4     6302.35     6649.71    200.06 o
  -3  11   4      214.39      162.38     30.23 o
  -2  11   4      452.08      694.65     90.60 o
  -1  11   4       39.23       36.04     19.70 o
   0  11   4       71.40       91.92     47.48 o
   1  11   4     5308.27     4612.15    127.16 o
   2  11   4      259.44      371.54     34.06 o
   3  11   4     2469.45     2530.14     89.87 o
   4  11   4     7161.10     7044.15    245.30 o
   5  11   4     3726.53     4000.04    154.58 o
   6  11   4       12.70       35.46     41.61 o
   7  11   4      904.98      912.72     63.43 o
   8  11   4     6245.63     6069.85    206.92 o
   9  11   4      437.80      411.54     78.13 o
 -10  12   4      298.67      268.00     86.34 o
  -9  12   4     2162.01     2057.50    160.67 o
  -8  12   4      537.56      370.72     87.86 o
  -7  12   4      158.30      173.19     53.37 o
  -6  12   4     1218.37     1309.33    119.18 o
  -5  12   4     6422.29     6318.95    192.12 o
  -4  12   4     1117.11     1206.23    100.41 o
  -3  12   4     2007.47     2074.16     87.59 o
  -2  12   4     8473.93     8008.19    235.43 o
  -1  12   4     2168.94     2314.30     72.93 o
   0  12   4      436.15      430.00     30.60 o
   1  12   4     4675.14     4444.82    124.16 o
   2  12   4    42709.44    44153.92   1395.98 o
   3  12   4      768.78      789.42     87.00 o
   4  12   4      173.95      240.84     38.38 o
   5  12   4      439.89      363.85     46.67 o
   6  12   4       20.50       28.83     40.02 o
   7  12   4        5.10       58.62     39.60 o
   8  12   4      949.99      795.22     67.50 o
   9  12   4      176.75      163.82     96.46 o
 -10  13   4       76.15       76.37     68.36 o
  -9  13   4        1.47      -35.17     85.87 o
  -8  13   4     1767.55     1730.70    364.64 o
  -7  13   4     1761.92     1941.13    119.12 o
  -6  13   4     2720.84     2763.23    113.52 o
  -5  13   4      104.74      180.91     56.40 o
  -4  13   4     7691.49     8129.73    268.25 o
  -3  13   4     3352.11     3312.88    124.38 o
  -2  13   4     1502.25     1794.55    106.53 o
  -1  13   4       26.49        6.88     18.61 o
   0  13   4     1644.65     1851.96     59.90 o
   1  13   4      404.37      301.42     56.75 o
   2  13   4        6.66       36.17     24.95 o
   3  13   4     6139.30     5901.14    203.27 o
   4  13   4     1615.64     1646.28    130.13 o
   5  13   4      737.47      649.66     57.67 o
   6  13   4      244.07      183.45     60.43 o
   7  13   4      209.99      241.84     55.87 o
   8  13   4     8554.95     7921.69    400.13 o
   9  13   4      102.85      151.97     76.08 o
  -9  14   4      175.13       80.67     66.13 o
  -8  14   4     2655.52     2416.74    164.35 o
  -7  14   4      561.80      538.06     73.88 o
  -6  14   4     1793.01     1924.05    113.31 o
  -5  14   4        8.78       -1.68     26.45 o
  -4  14   4       32.47       35.14     29.30 o
  -3  14   4     2039.30     2316.21     94.09 o
  -2  14   4    14629.12    14392.74    379.37 o
  -1  14   4      755.92     1140.00     73.19 o
   0  14   4      150.06      139.08     22.93 o
   1  14   4       26.82       19.77     38.29 o
   2  14   4     6260.08     6801.89    270.91 o
   3  14   4      528.83      348.97    151.93 o
   4  14   4      263.21      394.87    105.03 o
   5  14   4       21.01      -35.54     53.96 o
   6  14   4      104.14      142.10    105.03 o
   7  14   4      106.93       54.15    115.22 o
   8  14   4     1569.68     1138.46    122.78 o
  -9  15   4       41.74      164.08     70.62 o
  -8  15   4     2124.90     2112.56    135.52 o
  -7  15   4      844.31      792.43     98.15 o
  -6  15   4      226.97      181.01     53.43 o
  -5  15   4       18.54       55.38     25.04 o
  -4  15   4     1454.93     1594.27     73.01 o
  -3  15   4      964.68     1171.23     51.53 o
  -2  15   4     4125.05     4196.45    130.35 o
  -1  15   4      747.99      729.06     47.17 o
   0  15   4     1943.93     2041.73     74.20 o
   1  15   4     1971.54     2068.29    177.66 o
   2  15   4        1.53      -27.07     36.20 o
   3  15   4      817.90      721.18     84.35 o
   4  15   4     7726.36     7678.83    382.05 o
   5  15   4      231.37      212.79     68.81 o
   6  15   4        4.67        8.78     67.34 o
   7  15   4       46.02       75.44     74.46 o
   8  15   4     6069.60     5739.37    361.99 o
  -9  16   4      279.58      250.36     76.48 o
  -8  16   4     3508.31     3446.33    177.97 o
  -7  16   4      195.30      172.61     55.82 o
  -6  16   4     1571.84     1631.29     95.10 o
  -5  16   4     1897.55     2182.92     96.36 o
  -4  16   4      242.37      235.95     35.58 o
  -3  16   4        2.05      -25.33     25.13 o
  -2  16   4     8787.75     8430.76    245.96 o
  -1  16   4      438.46      504.14     39.95 o
   0  16   4        0.15      -16.85     27.71 o
   1  16   4      304.61      404.16     73.77 o
   2  16   4       46.64       76.60     41.94 o
   3  16   4      377.08      458.52     74.99 o
   4  16   4       57.90      351.75    268.19 o
   5  16   4       82.23       33.52    138.72 o
   6  16   4        1.63        8.95     69.75 o
   7  16   4      207.88      224.03    100.41 o
   8  16   4      557.42      311.39     88.69 o
  -8  17   4     1279.27     1213.18    168.24 o
  -7  17   4      329.50      371.31     65.38 o
  -6  17   4      328.76      223.76     54.58 o
  -5  17   4      332.49      272.96     95.20 o
  -4  17   4       64.81       84.44     34.91 o
  -3  17   4      931.85      901.15     54.19 o
  -2  17   4      265.14      233.60     33.96 o
  -1  17   4     1010.25     1033.07     54.48 o
   0  17   4      257.94      356.09     42.25 o
   1  17   4     1209.13     1266.45    161.36 o
   2  17   4      238.83      232.86     62.67 o
   3  17   4      155.61       98.15     73.98 o
   4  17   4     5947.49     5728.08    302.18 o
   5  17   4        4.57      -57.94     65.07 o
   6  17   4        3.51       47.93     70.83 o
   7  17   4       62.60       70.25     79.00 o
  -8  18   4      343.27      165.47     72.31 o
  -7  18   4      527.72      476.21     69.61 o
  -6  18   4     1375.53     1526.07     95.78 o
  -5  18   4     1409.66     1695.67     99.37 o
  -4  18   4      831.17      829.24     54.50 o
  -3  18   4      248.11      232.37     38.71 o
  -2  18   4       54.23       67.43     32.80 o
  -1  18   4      864.59     1008.00     62.35 o
   0  18   4      277.59      156.33     43.43 o
   1  18   4      548.77      590.78     70.37 o
   2  18   4     6394.63     6419.58    328.69 o
   3  18   4     2478.53     2275.72    157.58 o
   4  18   4       24.92       -2.18     65.70 o
   5  18   4     1176.89     1188.24    158.54 o
   6  18   4       23.75      -38.66     70.16 o
   7  18   4      135.15      112.04     83.58 o
  -7  19   4      715.31      774.84     98.01 o
  -6  19   4       42.67       -6.29     53.48 o
  -5  19   4      100.75       80.15     52.49 o
  -4  19   4        4.33      -37.30     36.32 o
  -3  19   4     3476.56     3478.90    117.13 o
  -2  19   4      402.93      300.27     50.16 o
  -1  19   4      522.87      542.18     61.62 o
   0  19   4       39.84      141.46     44.95 o
   1  19   4     2572.06     2662.50    118.94 o
   2  19   4      751.14      507.32    109.66 o
   3  19   4      139.23      134.99     69.99 o
   4  19   4     1663.37     1684.11    143.01 o
   5  19   4     1189.65     1263.58    128.88 o
   6  19   4      362.62      233.45    128.15 o
  -7  20   4      833.77      765.13    119.63 o
  -6  20   4      781.11      877.59     81.62 o
  -5  20   4     3974.25     4407.79    177.42 o
  -4  20   4      657.38      558.39     57.57 o
  -3  20   4       46.15      130.35     44.77 o
  -2  20   4      154.12      124.06     44.77 o
  -1  20   4     1573.62     1972.94     92.55 o
   0  20   4      531.03      444.94     54.99 o
   1  20   4     1353.53     1376.74     85.23 o
   2  20   4     3978.67     3831.54    225.00 o
   3  20   4     1290.75     1354.84    130.12 o
   4  20   4      254.86      143.40     77.50 o
   5  20   4     2614.16     2263.28    257.62 o
   6  20   4        3.18       17.41     78.90 o
  -6  21   4       13.29       62.96     85.07 o
  -5  21   4       23.31       17.26     82.01 o
  -4  21   4       61.48      165.90     67.98 o
  -3  21   4      609.55      644.10     63.48 o
  -2  21   4        8.87       14.07     43.52 o
  -1  21   4      510.74      517.60     52.94 o
   0  21   4      327.66      427.31     58.51 o
   1  21   4     3866.16     4050.25    163.78 o
   2  21   4      846.26      805.55     89.91 o
   3  21   4      170.45      147.21     76.86 o
   4  21   4      190.03      269.34     85.77 o
   5  21   4     1212.17     1119.04    129.08 o
  -5  22   4     3612.63     3693.40    236.84 o
  -4  22   4      956.28      843.26    118.61 o
  -3  22   4       68.54       44.39     62.84 o
  -2  22   4      166.88      152.95     65.81 o
  -1  22   4      883.33     1114.46     98.52 o
   0  22   4      607.79      704.57     68.38 o
   1  22   4      483.63      717.01    167.76 o
   2  22   4      441.47      546.59     78.65 o
   3  22   4      238.97      163.28     82.07 o
   4  22   4      182.45      155.19     84.35 o
  -4  23   4       81.63      212.38     94.24 o
  -3  23   4     1542.33     1669.85    154.11 o
  -2  23   4       25.89     -105.83     73.21 o
  -1  23   4      348.55      298.23     74.15 o
   0  23   4        3.37       37.87     61.88 o
   1  23   4     1044.94     1029.41    120.95 o
   2  23   4      205.44      116.02     95.12 o
   3  23   4       23.77      -48.72     78.01 o
  -3  24   4      277.44      293.78     96.66 o
  -2  24   4      110.25      127.12     81.97 o
  -1  24   4     1307.17     1503.50    123.66 o
   0  24   4      482.30      443.60    155.90 o
   1  24   4      692.12      606.30    163.82 o
   2  24   4      100.46      238.33     91.32 o
 -11   0   5     1029.30     1060.88    174.39 o
  -9   0   5       90.07       79.80     44.97 o
  -7   0   5      779.78      808.55     58.77 o
  -5   0   5     1705.26     1737.14     98.16 o
  -3   0   5      136.74      160.81     31.99 o
  -1   0   5     7403.93     8004.76    294.89 o
   1   0   5      799.23      734.62     71.95 o
   3   0   5    24571.88    27764.13    883.23 o
   5   0   5       17.44       17.26     22.55 o
   7   0   5     1500.72     1620.29    298.58 o
   9   0   5     5743.25     5331.61    296.12 o
 -11   1   5      622.99      602.14    103.15 o
 -10   1   5      308.46      428.66     87.25 o
  -9   1   5      203.47      174.91     49.82 o
  -8   1   5       22.26       52.47     30.29 o
  -7   1   5     9058.75     9106.85    273.01 o
  -6   1   5      632.71      739.81     89.17 o
  -5   1   5      407.91      468.43     43.48 o
  -4   1   5      467.66      429.81     24.92 o
  -3   1   5     6834.85     6232.32    180.54 o
  -2   1   5    10232.39    10451.48    295.62 o
  -1   1   5      114.19       76.99     10.89 o
   0   1   5    11536.92    10907.56    479.59 o
   1   1   5    13276.81    14506.66    346.50 o
   2   1   5      804.58      637.86     59.23 o
   3   1   5     4675.72     4186.62    100.77 o
   4   1   5      304.74      407.58     24.87 o
   5   1   5      377.92      455.93     28.38 o
   6   1   5        8.53       20.16     23.94 o
   7   1   5      968.53     1265.75    109.08 o
   8   1   5     4943.83     5102.06    198.01 o
   9   1   5     3960.16     4357.17    290.80 o
  10   1   5        1.02       48.04     54.61 o
 -11   2   5       14.89      120.27     82.19 o
 -10   2   5      283.88      312.63    132.11 o
  -9   2   5      528.35      752.96    120.18 o
  -8   2   5     4276.88     4327.42    142.02 o
  -7   2   5     1053.20     1481.74    179.82 o
  -6   2   5     1745.90     1641.05     94.48 o
  -5   2   5     1260.86     1351.73     73.61 o
  -4   2   5     5307.56     4585.59    176.87 o
  -3   2   5       85.57       67.09     21.71 o
  -2   2   5     3431.78     3259.04    110.11 o
  -1   2   5     4279.72     4393.73    110.44 o
   0   2   5     8126.05     5934.50    227.29 o
   1   2   5     2541.05     1763.57    103.69 o
   2   2   5     2249.64     2308.07     61.40 o
   3   2   5    17398.09    19207.72    467.60 o
   4   2   5      944.34      772.16     41.20 o
   5   2   5      321.33      337.84     31.21 o
   6   2   5     2402.15     2570.14    150.93 o
   7   2   5     6885.35     6796.42    327.61 o
   8   2   5        6.19      265.45     48.29 o
   9   2   5     1892.35     1784.08    103.74 o
  10   2   5      463.61      514.98     60.23 o
 -11   3   5      392.70      487.52     99.01 o
 -10   3   5     2662.47     2526.89    136.78 o
  -9   3   5      471.92      576.84    118.52 o
  -8   3   5      808.16      835.64     82.06 o
  -7   3   5    16306.81    16413.39    477.66 o
  -6   3   5     1196.95     1282.50     53.71 o
  -5   3   5      312.07      383.10     23.33 o
  -4   3   5     7086.48     6390.35    271.29 o
  -3   3   5     1821.04     1329.50     57.78 o
  -2   3   5     4778.30     4727.04    170.36 o
  -1   3   5      323.49      302.67     27.46 o
   0   3   5     4026.11     4279.67    242.07 o
   1   3   5    15470.12    16358.62    919.90 o
   2   3   5     1863.05     2200.70    123.46 o
   3   3   5      246.57      166.34     27.60 o
   4   3   5     1643.95     1697.96     67.67 o
   5   3   5       63.10       85.30     31.39 o
   6   3   5      653.24      543.71     41.30 o
   7   3   5     5589.71     5730.33    213.73 o
   8   3   5     5202.90     4764.77    216.07 o
   9   3   5     1541.69     1718.11     90.98 o
  10   3   5        6.85       43.98     48.11 o
 -11   4   5        5.68       40.29     82.58 o
 -10   4   5      131.64      243.98     86.36 o
  -9   4   5     3598.16     3361.90    157.46 o
  -8   4   5        1.28        9.59     40.82 o
  -7   4   5     2944.40     2776.64     96.31 o
  -6   4   5     2675.33     2840.32    128.93 o
  -5   4   5        2.08       22.55     14.18 o
  -4   4   5    20110.09    21273.87    600.97 o
  -3   4   5       22.53       19.49     18.73 o
  -2   4   5     6916.16     6760.95    206.30 o
  -1   4   5     6761.48     7591.46    171.88 o
   0   4   5     4994.15     4231.97    185.79 o
   1   4   5        4.06     1082.02     97.76 o
   2   4   5     6850.05     7079.62    209.42 o
   3   4   5     1133.27      994.13     48.94 o
   4   4   5      109.01       70.43     21.33 o
   5   4   5       15.97       36.09     23.57 o
   6   4   5     7619.00     8431.24    261.61 o
   7   4   5     7077.71     6838.43    249.21 o
   8   4   5      805.13      913.33     63.65 o
   9   4   5     1295.89     1245.56     78.12 o
  10   4   5     1458.46     1361.69     87.11 o
 -11   5   5       14.88      109.79     82.67 o
 -10   5   5     6334.65     5918.72    251.96 o
  -9   5   5      804.53      902.56     84.13 o
  -8   5   5      186.96      281.76     50.34 o
  -7   5   5     6051.13     6158.28    246.88 o
  -6   5   5     9024.10     8898.21    240.18 o
  -5   5   5      219.81      190.14     18.96 o
  -4   5   5     9843.95     9602.84    252.23 o
  -3   5   5     6194.25     5941.35    173.76 o
  -2   5   5     3980.25     3669.67    151.32 o
  -1   5   5      407.53      403.09     30.94 o
   0   5   5     6141.80     5374.48    177.63 o
   1   5   5    14001.95    15248.49    490.62 o
   2   5   5     2261.27     2249.60    228.49 o
   3   5   5       14.32       12.98     17.02 o
   4   5   5     3418.76     3095.72    118.22 o
   5   5   5       71.88      118.67     27.93 o
   6   5   5      589.98      495.51     41.76 o
   7   5   5     1793.05     1872.37     88.03 o
   8   5   5        1.12       44.24     38.57 o
   9   5   5     1075.40      979.45     70.67 o
  10   5   5        2.19      135.30     50.85 o
 -11   6   5        0.78       65.18     62.91 o
 -10   6   5       19.14      168.08     55.75 o
  -9   6   5      898.87      879.92     79.17 o
  -8   6   5      210.55      277.53     71.73 o
  -7   6   5       38.06      112.96     33.63 o
  -6   6   5     1717.36     2230.06     98.03 o
  -5   6   5      258.64      338.39     50.65 o
  -4   6   5    12364.82    12800.55    364.65 o
  -3   6   5      467.96      453.35     33.10 o
  -2   6   5    10047.98    10989.00    492.36 o
  -1   6   5    13840.98    15146.45    392.31 o
   0   6   5     8826.28     7098.07    206.66 o
   1   6   5      163.08      416.62     45.27 o
   2   6   5     3444.12     3118.93    177.66 o
   3   6   5     1186.82     1347.28     55.32 o
   4   6   5       42.69       16.53     20.55 o
   5   6   5       22.75       16.89     22.92 o
   6   6   5    14018.35    14314.07    390.83 o
   7   6   5      760.25      754.74     56.87 o
   8   6   5       11.50       12.03     38.33 o
   9   6   5      612.28      737.82     64.24 o
  10   6   5     4283.41     3777.09    149.04 o
 -11   7   5       34.08      169.92     77.66 o
 -10   7   5     8145.08     7593.53    311.71 o
  -9   7   5      171.38      137.71     52.82 o
  -8   7   5      261.58      266.90     53.24 o
  -7   7   5       46.09       31.74     32.46 o
  -6   7   5    12273.33    12607.85    410.20 o
  -5   7   5      933.63      976.80     47.95 o
  -4   7   5     5797.62     5525.51    166.42 o
  -3   7   5     4800.31     5660.92    188.68 o
  -2   7   5     8208.49     8542.89    245.92 o
  -1   7   5     1234.95     1235.53     58.82 o
   0   7   5    32762.63    32334.42    917.08 o
   1   7   5     5650.02     5779.47    234.36 o
   2   7   5     4567.98     3925.20    122.38 o
   3   7   5      242.54      242.45     24.78 o
   4   7   5     3956.45     3861.05    210.90 o
   5   7   5      314.14      275.60     34.30 o
   6   7   5      189.92      191.68     31.69 o
   7   7   5      114.73       92.82     32.84 o
   8   7   5      306.05      345.55     48.68 o
   9   7   5       38.04      108.64     47.10 o
  10   7   5       40.94      213.86     54.06 o
 -11   8   5      191.54      117.37     72.29 o
 -10   8   5      403.30      470.25     97.76 o
  -9   8   5      263.01      272.16     59.34 o
  -8   8   5      147.17      132.88     52.45 o
  -7   8   5      841.42      921.57     67.94 o
  -6   8   5     2163.57     2329.49    109.42 o
  -5   8   5      770.29     1002.35     50.98 o
  -4   8   5    10864.89    10972.18    317.14 o
  -3   8   5      669.50      602.51     43.08 o
  -2   8   5     4168.61     4377.89    131.60 o
  -1   8   5     5818.46     6307.19    185.57 o
   0   8   5    12295.32    10755.42    312.12 o
   1   8   5        2.59      -20.51     23.85 o
   2   8   5     6819.70     6245.66    186.74 o
   3   8   5      127.05      240.14     54.92 o
   4   8   5     1575.03     1497.69     72.79 o
   5   8   5      998.64      929.87     61.85 o
   6   8   5     4853.78     5283.83    218.02 o
   7   8   5       84.57       89.68     36.86 o
   8   8   5      261.47      230.58     45.46 o
   9   8   5      337.17      255.18     51.44 o
 -11   9   5       17.87       71.39     63.50 o
 -10   9   5     4810.88     4589.91    210.50 o
  -9   9   5       11.29       89.35     53.98 o
  -8   9   5       27.26       63.44     56.41 o
  -7   9   5     2442.98     2396.45    102.88 o
  -6   9   5     6354.25     5933.67    182.65 o
  -5   9   5      895.94      905.53     48.17 o
  -4   9   5     5572.54     4965.55    214.36 o
  -3   9   5     1174.83     1209.92     50.13 o
  -2   9   5      304.05      323.61     42.55 o
  -1   9   5      773.36      657.20     35.60 o
   0   9   5    14394.82    15381.04    489.28 o
   1   9   5     4464.86     4547.06    289.85 o
   2   9   5      961.13     1050.95     56.21 o
   3   9   5      401.24      270.33     23.76 o
   4   9   5     8461.26     8588.34    306.31 o
   5   9   5       86.02      111.89     41.38 o
   6   9   5      215.39      193.60     36.84 o
   7   9   5      129.84      147.11     39.79 o
   8   9   5     2492.45     2279.61    105.09 o
   9   9   5     1405.96     1357.42    127.18 o
 -10  10   5      256.72      252.63     84.94 o
  -9  10   5      934.79      941.27    109.29 o
  -8  10   5       17.08       31.09     60.21 o
  -7  10   5      407.19      454.07     46.68 o
  -6  10   5     1858.47     1911.67     88.91 o
  -5  10   5     1843.86     1868.94     74.52 o
  -4  10   5     7759.70     8100.27    239.77 o
  -3  10   5      398.64      332.66     25.96 o
  -2  10   5       17.57       58.67     18.29 o
  -1  10   5    10450.90    11353.69    324.99 o
   0  10   5     4877.22     4602.67    158.47 o
   1  10   5     1284.84     1218.59    102.35 o
   2  10   5     6798.20     7037.80    192.45 o
   3  10   5     4809.43     4918.55    154.42 o
   4  10   5     1766.66     1732.76    113.48 o
   5  10   5       68.88       96.02     36.65 o
   6  10   5     1567.06     1761.71     93.23 o
   7  10   5     1518.82     1513.26     86.33 o
   8  10   5       65.09      134.17     45.49 o
   9  10   5      400.32      432.41     65.77 o
 -10  11   5     1248.74     1403.37    112.80 o
  -9  11   5      328.65      253.69     63.78 o
  -8  11   5       12.55      -22.83     60.70 o
  -7  11   5     6706.78     6691.27    272.30 o
  -6  11   5    10071.06     9909.86    292.54 o
  -5  11   5      225.69      364.82     36.31 o
  -4  11   5     4312.08     4029.05    130.34 o
  -3  11   5    15217.22    14487.81    412.97 o
  -2  11   5      959.84      864.54     57.44 o
  -1  11   5       61.32      123.49     22.09 o
   0  11   5     5285.83     5194.09    177.10 o
   1  11   5     9081.45     9046.40    296.48 o
   2  11   5      152.30      217.89     24.53 o
   3  11   5     1420.21     1261.79     80.20 o
   4  11   5     3153.01     3074.57    123.09 o
   5  11   5     2492.16     2474.15    109.81 o
   6  11   5        0.48       61.01     39.31 o
   7  11   5     2046.18     1923.79    127.91 o
   8  11   5      447.39      449.29     55.11 o
   9  11   5      648.22      686.08    116.02 o
 -10  12   5      128.48      149.43     66.21 o
  -9  12   5     1796.14     1885.23    308.49 o
  -8  12   5     1074.58     1083.97    112.93 o
  -7  12   5     2131.76     2004.16    115.85 o
  -6  12   5      208.06      178.83     35.50 o
  -5  12   5     2612.33     2647.37     95.90 o
  -4  12   5     3079.19     3399.18    120.77 o
  -3  12   5       63.82       82.49     23.00 o
  -2  12   5        2.41       14.94     21.50 o
  -1  12   5     9781.63    10503.04    305.01 o
   0  12   5     2409.54     2410.07     86.33 o
   1  12   5     1058.93     1069.70    192.89 o
   2  12   5     5145.76     5427.21    154.08 o
   3  12   5     3428.83     3424.25    131.65 o
   4  12   5     1091.41      930.26     60.11 o
   5  12   5       43.54       -4.77     45.00 o
   6  12   5     2755.34     2769.57    148.11 o
   7  12   5     6415.88     5929.16    228.43 o
   8  12   5      412.58      360.65     62.65 o
   9  12   5      676.35      502.90    165.80 o
 -10  13   5      190.39      216.02     73.33 o
  -9  13   5      495.61      395.00     87.16 o
  -8  13   5       52.92      143.18     70.53 o
  -7  13   5     4074.67     3863.51    176.68 o
  -6  13   5      334.30      404.63     56.98 o
  -5  13   5      161.96      253.10     43.94 o
  -4  13   5     2985.11     2794.98    100.26 o
  -3  13   5    13816.23    14236.22    408.14 o
  -2  13   5     2429.02     2454.24     88.02 o
  -1  13   5       35.55       81.73     25.09 o
   0  13   5      352.73      358.16     31.06 o
   1  13   5     5505.00     5379.51    188.17 o
   2  13   5       71.92        3.40     32.35 o
   3  13   5      343.38      255.23     98.34 o
   4  13   5     2299.68     2176.69    123.46 o
   5  13   5     1825.55     2004.92    148.11 o
   6  13   5        4.81       14.11     53.28 o
   7  13   5     3838.20     3731.19    162.23 o
   8  13   5     1466.19     1482.16    100.69 o
  -9  14   5     1444.97     1509.01    244.41 o
  -8  14   5     1510.86     1448.78    133.10 o
  -7  14   5     1025.75     1055.02    118.51 o
  -6  14   5      129.38       90.16     36.23 o
  -5  14   5      199.84      165.22     35.75 o
  -4  14   5      298.00      295.04     37.37 o
  -3  14   5       65.47      111.31     27.76 o
  -2  14   5        5.20       41.10     25.99 o
  -1  14   5     7249.54     7018.15    212.25 o
   0  14   5       83.73      112.13     26.94 o
   1  14   5      375.56      519.37     56.68 o
   2  14   5     2643.48     2571.45    123.28 o
   3  14   5     7130.53     7418.94    447.21 o
   4  14   5      323.07      258.95    101.73 o
   5  14   5       44.83       66.24     53.94 o
   6  14   5      252.54      333.81     88.64 o
   7  14   5     3427.77     3036.94    167.71 o
   8  14   5      616.02      541.46    131.67 o
  -9  15   5      363.77      350.13     88.28 o
  -8  15   5       85.90      105.69     72.87 o
  -7  15   5     1592.41     1578.39    108.81 o
  -6  15   5      889.23     1023.37     71.11 o
  -5  15   5      291.78      368.21     42.27 o
  -4  15   5       46.79       46.05     32.48 o
  -3  15   5     4884.29     5514.06    171.70 o
  -2  15   5      918.75     1132.38     66.20 o
  -1  15   5        0.17        1.61     25.40 o
   0  15   5       34.21       60.09     27.54 o
   1  15   5     5983.66     5993.62    209.67 o
   2  15   5       22.35       72.58     39.88 o
   3  15   5     1346.86     1238.86    105.95 o
   4  15   5      241.67      217.88     66.40 o
   5  15   5      255.57      326.63     76.18 o
   6  15   5        5.12      -49.93     63.80 o
   7  15   5     1849.04     1694.11    146.09 o
   8  15   5      801.44      705.81    112.00 o
  -9  16   5      855.33     1128.44    109.86 o
  -8  16   5        0.69        6.62     62.96 o
  -7  16   5       28.61      127.43     66.78 o
  -6  16   5      672.20      605.89     72.62 o
  -5  16   5       22.10       56.59     36.40 o
  -4  16   5     1520.18     1578.01     76.32 o
  -3  16   5       23.66       45.64     34.74 o
  -2  16   5      282.25      274.21     40.09 o
  -1  16   5     3646.05     3631.57    113.48 o
   0  16   5      272.93      261.87     34.76 o
   1  16   5        5.07      373.36    134.96 o
   2  16   5      105.21      143.09     45.79 o
   3  16   5    10841.07    10782.74    516.97 o
   4  16   5      151.20        5.50     60.31 o
   5  16   5       69.27      220.41     73.91 o
   6  16   5      384.66      524.26     93.41 o
   7  16   5     1566.33     1442.94    138.73 o
  -8  17   5      258.65      261.92     75.90 o
  -7  17   5     1822.15     2167.31    238.55 o
  -6  17   5      268.77      305.17     58.06 o
  -5  17   5       36.49        8.00     35.87 o
  -4  17   5      234.73      184.89     37.61 o
  -3  17   5      863.49      967.86     62.41 o
  -2  17   5       53.68       89.62     35.25 o
  -1  17   5      144.90      132.06     32.10 o
   0  17   5       91.33      163.29     34.06 o
   1  17   5     1874.37     2149.55    118.03 o
   2  17   5     1681.85     1646.83    128.76 o
   3  17   5     1451.49     1220.23    113.02 o
   4  17   5     4516.22     4255.83    319.06 o
   5  17   5      453.07      417.00     86.66 o
   6  17   5      199.53      183.67     79.18 o
   7  17   5      443.31      433.34     95.48 o
  -8  18   5        5.88       14.90     67.12 o
  -7  18   5       87.66      115.15     58.02 o
  -6  18   5      902.97      897.47     79.52 o
  -5  18   5       22.18       21.08     38.52 o
  -4  18   5     2919.19     2874.96    103.46 o
  -3  18   5      201.75      158.09     46.09 o
  -2  18   5      164.15      178.14     41.99 o
  -1  18   5       10.72      -34.60     30.75 o
   0  18   5      161.67      111.96     41.95 o
   1  18   5      236.71      184.57     45.40 o
   2  18   5      501.60      477.26     80.84 o
   3  18   5     1597.59     1651.84    136.32 o
   4  18   5       64.22       78.63     69.39 o
   5  18   5      265.53      249.34     83.32 o
   6  18   5     1132.33     1068.29    152.59 o
   7  18   5     1736.46     1908.16    174.39 o
  -7  19   5     2086.37     2057.39    167.91 o
  -6  19   5     2518.07     2713.61    223.49 o
  -5  19   5      152.33      144.35     46.74 o
  -4  19   5      216.65      240.85     43.89 o
  -3  19   5       18.21      -10.17     37.48 o
  -2  19   5      914.95      881.15     62.65 o
  -1  19   5      254.29      226.10     42.37 o
   0  19   5     3041.23     2971.92    155.41 o
   1  19   5     1323.51     1621.45     93.30 o
   2  19   5     2621.71     2732.30    177.03 o
   3  19   5      138.21      130.46     69.99 o
   4  19   5     1279.21     1684.04    234.50 o
   5  19   5       13.07      123.19     80.08 o
   6  19   5      219.02      126.60     84.06 o
  -7  20   5        3.96        9.62     61.48 o
  -6  20   5      432.13      474.83     70.90 o
  -5  20   5       12.75       82.72     55.38 o
  -4  20   5     1814.19     1841.29     84.71 o
  -3  20   5       44.73       28.59     39.49 o
  -2  20   5      481.69      545.52     54.67 o
  -1  20   5      187.96      200.08     44.49 o
   0  20   5     2162.58     2100.96    106.21 o
   1  20   5      191.28      247.51     51.24 o
   2  20   5     2248.35     2023.27    163.82 o
   3  20   5     1526.58     1680.44    146.09 o
   4  20   5       16.92       50.29     74.23 o
   5  20   5      880.91      629.49    177.03 o
  -6  21   5      911.49      807.14     98.85 o
  -5  21   5     1242.19     1187.45     91.01 o
  -4  21   5     1033.80      917.34     63.78 o
  -3  21   5      112.52      151.82     49.30 o
  -2  21   5      417.23      327.44     58.06 o
  -1  21   5      662.99      635.30     79.94 o
   0  21   5     6029.75     5965.01    282.41 o
   1  21   5     1404.64     1756.19    242.98 o
   2  21   5     1771.41     1640.36    116.65 o
   3  21   5       75.55       94.66     77.52 o
   4  21   5     1467.60     1638.82    163.82 o
   5  21   5       41.82      -16.52    112.96 o
  -5  22   5        0.35      124.19     93.31 o
  -4  22   5     1653.48     2129.27    310.47 o
  -3  22   5       48.37       62.72     49.44 o
  -2  22   5      293.83      255.74     53.72 o
  -1  22   5       18.10      222.50     68.61 o
   0  22   5     3201.55     3328.14    145.87 o
   1  22   5      245.78      271.42     84.21 o
   2  22   5     1125.88      955.52     94.08 o
   3  22   5      113.87      114.23     80.32 o
   4  22   5      478.25      554.63    102.71 o
  -4  23   5      912.28      792.62    337.55 o
  -3  23   5       19.13      -12.67     65.83 o
  -2  23   5      280.65      280.07     75.35 o
  -1  23   5     1418.73     1328.53    191.57 o
   0  23   5     3248.22     3194.37    194.90 o
   1  23   5        2.67      -15.92     63.85 o
   2  23   5      240.81      169.93     69.87 o
   3  23   5       48.83       44.63     81.25 o
  -3  24   5      106.14      200.70     74.89 o
  -2  24   5       42.63      -35.92     67.91 o
  -1  24   5       39.80       -7.98     85.88 o
   0  24   5      926.82     1047.67    191.57 o
   1  24   5      219.82      121.55    130.79 o
 -10   0   6        1.84       63.42     99.09 o
  -8   0   6    11013.99    11132.94    519.83 o
  -6   0   6        8.17      -27.82     30.31 o
  -4   0   6      233.47      234.11     26.45 o
  -2   0   6       22.86      144.07     46.38 o
   0   0   6      437.01      424.90     25.43 o
   2   0   6     4989.51     4413.14    172.91 o
   4   0   6        9.02        7.18     21.24 o
   6   0   6     3466.45     3309.75    191.89 o
   8   0   6     4344.59     4544.82    258.78 o
  10   0   6      892.77      981.11    129.47 o
 -11   1   6       63.41      -59.97     72.85 o
 -10   1   6      227.81      142.39     76.45 o
  -9   1   6        3.06        9.94     42.24 o
  -8   1   6        0.95      410.24     46.03 o
  -7   1   6      112.57       91.07     42.52 o
  -6   1   6       76.97      148.89     26.56 o
  -5   1   6     2004.79     1997.83     69.64 o
  -4   1   6      491.90      676.80     59.28 o
  -3   1   6      754.46      789.74     35.90 o
  -2   1   6     7897.51    10104.98    286.99 o
  -1   1   6      444.83      401.77     43.21 o
   0   1   6        1.79       -1.34      9.69 o
   1   1   6     6508.96     7771.23    189.66 o
   2   1   6    25348.99    26140.45    623.42 o
   3   1   6      322.00      270.26     16.35 o
   4   1   6       11.05       13.45     15.15 o
   5   1   6     2264.26     2511.26     81.24 o
   6   1   6     3169.00     3350.28    136.60 o
   7   1   6       18.43       61.20     39.49 o
   8   1   6     6652.95     6789.41    253.35 o
   9   1   6      626.50      565.61     67.70 o
  10   1   6       23.67      106.18     55.66 o
 -11   2   6      145.50      256.96     86.88 o
 -10   2   6        1.32      105.21     72.71 o
  -9   2   6        6.01       -5.69     44.87 o
  -8   2   6     7243.85     7102.69    281.40 o
  -7   2   6     2546.88     2720.15    117.85 o
  -6   2   6       16.18       21.28     21.64 o
  -5   2   6       90.94      244.39     30.39 o
  -4   2   6    16750.68    17491.79    494.76 o
  -3   2   6        2.52       -2.97     14.47 o
  -2   2   6      623.99     1032.82     54.16 o
  -1   2   6     8440.89     8206.15    197.61 o
   0   2   6     7162.19     7676.14    221.93 o
   1   2   6      369.54      253.72     39.09 o
   2   2   6    10513.11     9950.19    241.02 o
   3   2   6        4.59       76.94     11.79 o
   4   2   6      182.12      145.82     23.54 o
   5   2   6       16.34       76.34     24.51 o
   6   2   6     3179.03     3027.70    110.36 o
   7   2   6     2090.54     2329.42    111.02 o
   8   2   6     1898.94     2140.22    133.87 o
   9   2   6        5.86       51.19     49.12 o
  10   2   6      149.54      134.77     53.12 o
 -11   3   6      440.79      668.02    106.39 o
 -10   3   6     1054.95     1016.25    114.89 o
  -9   3   6      142.25      200.09     50.25 o
  -8   3   6       21.14      288.63     55.58 o
  -7   3   6     2035.31     1965.89     90.01 o
  -6   3   6     2114.75     2362.74     82.39 o
  -5   3   6     2288.09     2102.18     72.52 o
  -4   3   6       20.10      379.30     58.92 o
  -3   3   6      108.69      129.63     21.04 o
  -2   3   6    11064.03    11065.66    331.38 o
  -1   3   6     1152.48     1159.66     73.22 o
   0   3   6       77.30       63.05     14.63 o
   1   3   6     7334.39     7620.48    250.14 o
   2   3   6    11890.28    12233.43    320.04 o
   3   3   6       53.24       42.66     17.85 o
   4   3   6     1659.43     1905.92     84.99 o
   5   3   6     5200.59     5498.27    176.46 o
   6   3   6     1281.03     1393.15     78.28 o
   7   3   6        0.03       48.10     39.91 o
   8   3   6     4845.07     4459.96    180.85 o
   9   3   6     1018.33     1095.83     75.80 o
  10   3   6      226.20      243.46     84.79 o
 -11   4   6     4685.30     4394.69    430.03 o
 -10   4   6      650.82      663.58     75.63 o
  -9   4   6       93.12      140.75     49.00 o
  -8   4   6     5721.58     5505.35    227.27 o
  -7   4   6     1254.65     1509.41    101.67 o
  -6   4   6       26.67       47.86     25.26 o
  -5   4   6     1928.78     1886.74     67.04 o
  -4   4   6    15245.24    15705.66    448.18 o
  -3   4   6       24.47       71.88     18.01 o
  -2   4   6     2747.10     2529.45    153.73 o
  -1   4   6    25269.95    25231.88    560.95 o
   0   4   6      719.34      904.44     38.68 o
   1   4   6     2131.96     1942.60    112.66 o
   2   4   6     4917.28     4733.75    144.90 o
   3   4   6      483.48      878.64     44.00 o
   4   4   6     1468.46     1498.32     76.48 o
   5   4   6       16.06      372.67     43.34 o
   6   4   6     2328.20     2193.99     90.26 o
   7   4   6     2329.48     2502.17    127.36 o
   8   4   6     1207.18     1371.79     78.53 o
   9   4   6       42.14       22.88     44.56 o
  10   4   6        6.29      -30.71     48.39 o
 -11   5   6     1683.58     1607.29    170.43 o
 -10   5   6      997.64      954.91     86.51 o
  -9   5   6      183.76      229.14     54.40 o
  -8   5   6      170.50      178.87     46.23 o
  -7   5   6     4624.85     4358.40    183.55 o
  -6   5   6     1567.29     1681.55     64.93 o
  -5   5   6     5760.40     5720.54    157.07 o
  -4   5   6       40.49       77.15     20.56 o
  -3   5   6      436.38      433.19     31.72 o
  -2   5   6    17226.49    16872.24    433.44 o
  -1   5   6     2257.15     3082.76    108.09 o
   0   5   6        9.16       -4.45     13.82 o
   1   5   6     7041.28     7313.44    242.41 o
   2   5   6     3200.14     3378.27    232.83 o
   3   5   6        0.20       -2.09     18.09 o
   4   5   6      378.95      437.21     52.82 o
   5   5   6    19717.54    20195.49    597.28 o
   6   5   6     1010.28      947.98     56.41 o
   7   5   6       37.98       49.40     39.12 o
   8   5   6     4751.37     4358.49    157.40 o
   9   5   6      866.55     1073.63     75.56 o
  10   5   6       40.28      161.49     54.30 o
 -11   6   6     7226.40     6130.70    327.89 o
 -10   6   6      303.93      232.16     79.18 o
  -9   6   6       86.89       66.98     47.86 o
  -8   6   6     4148.84     3990.01    149.04 o
  -7   6   6     3043.05     2942.56    136.27 o
  -6   6   6      204.51      230.98     31.52 o
  -5   6   6     5162.93     5175.20    222.51 o
  -4   6   6      448.73      448.24     35.24 o
  -3   6   6       37.17       49.94     18.64 o
  -2   6   6     7276.16     7668.18    200.72 o
  -1   6   6    36917.46    37294.79    959.78 o
   0   6   6     1980.79     2045.48     97.80 o
   1   6   6      992.98      766.70     41.88 o
   2   6   6      347.54      408.19     41.94 o
   3   6   6     1067.16     1107.20     90.20 o
   4   6   6      100.32      145.23     36.61 o
   5   6   6      208.27      758.17     57.62 o
   6   6   6      147.97      125.15     30.49 o
   7   6   6      505.57      450.04     51.82 o
   8   6   6      542.54      493.37     52.36 o
   9   6   6      482.21      472.38     58.36 o
  10   6   6       70.65      139.90     53.40 o
 -11   7   6     1766.64     1833.68    125.56 o
 -10   7   6      431.44      509.32     83.30 o
  -9   7   6      799.12      843.33     79.80 o
  -8   7   6       31.85       86.74     37.56 o
  -7   7   6     4546.28     4083.50    153.24 o
  -6   7   6      160.80      231.54     34.91 o
  -5   7   6     2532.38     2548.26    117.71 o
  -4   7   6       47.73       65.33     21.94 o
  -3   7   6      903.31      888.39     42.16 o
  -2   7   6    11604.64    13494.73    570.85 o
  -1   7   6     7037.02     7350.63    248.73 o
   0   7   6     1041.76     1232.37     94.83 o
   1   7   6    18136.62    20035.03    643.91 o
   2   7   6      539.16      673.43     47.26 o
   3   7   6      172.87      121.56     29.46 o
   4   7   6      201.73      304.44     60.07 o
   5   7   6    27737.70    28340.76    919.68 o
   6   7   6      104.47      111.65     31.04 o
   7   7   6       24.06        5.76     32.24 o
   8   7   6      358.43      423.56     52.54 o
   9   7   6     2596.07     2668.12    121.54 o
 -11   8   6     2394.98     2319.86    144.38 o
 -10   8   6       48.94      168.52     61.20 o
  -9   8   6       35.04      103.65     52.78 o
  -8   8   6        8.70       51.47     37.95 o
  -7   8   6     5687.90     5261.59    165.57 o
  -6   8   6      302.95      237.68     30.07 o
  -5   8   6    12080.54    12711.16    334.10 o
  -4   8   6        3.87        4.11     21.52 o
  -3   8   6       11.91      -12.43     10.69 o
  -2   8   6      257.95      277.27     22.60 o
  -1   8   6    34114.89    33539.76    864.56 o
   0   8   6      323.10      350.28     27.89 o
   1   8   6      192.87      208.31     41.00 o
   2   8   6        8.16       16.17     16.65 o
   3   8   6     6157.43     6062.11    185.76 o
   4   8   6     4043.36     3943.05    147.68 o
   5   8   6      283.22      637.56     58.16 o
   6   8   6      492.85      453.91     44.63 o
   7   8   6       40.34       36.59     37.44 o
   8   8   6      171.95      168.71     63.23 o
   9   8   6      332.09      438.74     86.00 o
 -11   9   6      109.71      255.10     70.74 o
 -10   9   6       55.69      124.25     61.27 o
  -9   9   6      304.79      312.43     69.29 o
  -8   9   6      192.62      219.79     73.06 o
  -7   9   6     3472.05     3287.42    104.95 o
  -6   9   6      498.71      796.64     49.62 o
  -5   9   6    12973.95    12559.80    363.34 o
  -4   9   6      975.75      975.31     54.43 o
  -3   9   6        4.20       -4.63     13.88 o
  -2   9   6     1224.40     1150.62     51.01 o
  -1   9   6     6377.25     6964.89    205.40 o
   0   9   6      692.61      698.40     37.84 o
   1   9   6     9555.55     9912.10    328.00 o
   2   9   6      740.72      715.02     78.71 o
   3   9   6      368.45      332.23     30.38 o
   4   9   6       13.39      -19.83     33.37 o
   5   9   6    11325.15    11713.60    394.89 o
   6   9   6      429.18      436.67     44.73 o
   7   9   6       64.13       32.76     37.50 o
   8   9   6     1052.73      954.54     78.09 o
   9   9   6     2456.38     2661.87    138.37 o
 -10  10   6      172.31      355.38     71.89 o
  -9  10   6      235.84      234.38     61.75 o
  -8  10   6     4582.74     4339.74    192.21 o
  -7  10   6     5236.19     5436.57    172.06 o
  -6  10   6      146.29      111.04     31.61 o
  -5  10   6    15736.66    15578.83    447.32 o
  -4  10   6     6732.25     6865.06    230.11 o
  -3  10   6      247.31      238.99     24.14 o
  -2  10   6      230.88      322.88     60.83 o
  -1  10   6    16216.79    15948.11    453.02 o
   0  10   6      159.21      183.08     28.88 o
   1  10   6      165.33       73.83     45.00 o
   2  10   6     3866.79     3747.99    109.77 o
   3  10   6       13.12       20.97     30.14 o
   4  10   6     1407.93     1475.87     76.33 o
   5  10   6       14.81      259.92     81.43 o
   6  10   6     1101.73     1174.78     74.31 o
   7  10   6      419.40      462.89     51.58 o
   8  10   6      928.35      926.18    142.27 o
   9  10   6      160.78      103.51     86.15 o
 -10  11   6     2237.92     2237.85    236.62 o
  -9  11   6      849.50      830.38     85.90 o
  -8  11   6      388.15      468.60     66.22 o
  -7  11   6      330.98      362.81     41.64 o
  -6  11   6      208.55      394.35     40.20 o
  -5  11   6     3002.19     3020.13    105.87 o
  -4  11   6      864.73      986.55     58.41 o
  -3  11   6        1.67        4.40     19.60 o
  -2  11   6    23074.13    23666.67    667.68 o
  -1  11   6     3418.05     3740.37    119.70 o
   0  11   6        5.23        9.46     23.65 o
   1  11   6     3692.58     3458.33    129.62 o
   2  11   6     5985.98     6090.19    169.48 o
   3  11   6        6.50      -37.65     25.10 o
   4  11   6       34.32        5.84     49.20 o
   5  11   6     9886.01     9975.97    340.91 o
   6  11   6      316.76      296.79     47.69 o
   7  11   6      344.40      314.55     56.26 o
   8  11   6     2243.52     2331.94    127.54 o
   9  11   6      722.74      715.80     93.68 o
 -10  12   6      345.71      360.92     76.86 o
  -9  12   6      150.13      167.75     61.24 o
  -8  12   6     8063.55     7184.08    295.94 o
  -7  12   6     1400.76     1721.23    125.98 o
  -6  12   6      223.92      247.84     37.44 o
  -5  12   6     3785.23     3938.14    131.06 o
  -4  12   6     8430.02     8600.61    285.09 o
  -3  12   6     2202.05     2374.53     85.21 o
  -2  12   6      640.99      793.43     71.30 o
  -1  12   6     5856.69     5761.17    175.85 o
   0  12   6      758.44      958.09     50.93 o
   1  12   6       48.24      109.84     34.31 o
   2  12   6     3707.89     3671.34    123.49 o
   3  12   6      396.03      644.28     72.97 o
   4  12   6      295.53      156.37     48.82 o
   5  12   6       19.14       58.35     54.44 o
   6  12   6     2378.19     2310.66    134.10 o
   7  12   6        1.06       22.19     49.54 o
   8  12   6     1448.64     1389.68     96.95 o
 -10  13   6     2442.34     2236.31    143.77 o
  -9  13   6        0.38       -2.21     58.98 o
  -8  13   6      251.12      357.36     67.78 o
  -7  13   6       16.71       18.71     51.75 o
  -6  13   6     2541.48     2831.07    104.89 o
  -5  13   6      119.69      146.53     34.51 o
  -4  13   6      274.63      247.79     40.88 o
  -3  13   6      308.23      418.65     73.47 o
  -2  13   6    13626.22    13117.27    378.60 o
  -1  13   6     1164.61     1218.23    137.25 o
   0  13   6       13.49       22.43     24.77 o
   1  13   6      610.77      745.01     77.42 o
   2  13   6     6296.69     6408.38    220.33 o
   3  13   6      397.07      343.54     56.67 o
   4  13   6       81.35       40.91     47.85 o
   5  13   6     1226.87     1306.04     99.22 o
   6  13   6      628.14      579.29     74.75 o
   7  13   6      830.54      690.78     71.97 o
   8  13   6     4347.27     4160.67    181.88 o
  -9  14   6      117.70      140.47     72.77 o
  -8  14   6     5796.71     5365.54    236.19 o
  -7  14   6       20.93       23.78     53.26 o
  -6  14   6        0.21      -10.47     35.00 o
  -5  14   6      174.32      126.23     35.75 o
  -4  14   6     1555.82     1709.36     78.73 o
  -3  14   6      164.99      152.92     37.86 o
  -2  14   6      147.86      267.65     31.11 o
  -1  14   6      481.44      464.03     39.64 o
   0  14   6     2189.05     2107.49    134.85 o
   1  14   6     1214.94     1105.46     73.80 o
   2  14   6     4442.89     4130.90    161.32 o
   3  14   6     1407.10     1630.67    210.72 o
   4  14   6      135.61        8.46     51.40 o
   5  14   6        4.49      118.63     57.12 o
   6  14   6     2030.77     1882.19    126.69 o
   7  14   6      300.57      266.16    122.21 o
   8  14   6      942.97      801.03     98.79 o
  -9  15   6      114.47      131.86     78.00 o
  -8  15   6       98.56      282.09     68.28 o
  -7  15   6       87.28       64.28     56.73 o
  -6  15   6      700.97      908.44     88.57 o
  -5  15   6      603.64      581.39     57.35 o
  -4  15   6       61.67       68.35     34.54 o
  -3  15   6      253.40      294.38     66.67 o
  -2  15   6     2298.59     2562.28     94.39 o
  -1  15   6      430.58      449.83     45.78 o
   0  15   6     1133.70      973.90     51.08 o
   1  15   6      122.04      122.29     37.85 o
   2  15   6     7577.50     7779.95    381.92 o
   3  15   6      613.69      380.41    124.19 o
   4  15   6       15.92       17.19     58.50 o
   5  15   6      883.51      886.07     88.24 o
   6  15   6     1335.84     1240.16    105.18 o
   7  15   6      405.58      416.20     81.22 o
  -9  16   6      252.31      446.89     96.94 o
  -8  16   6     2517.48     2328.98    144.60 o
  -7  16   6       11.70       23.22     71.49 o
  -6  16   6      302.52      217.45     48.04 o
  -5  16   6      576.25      659.52     51.95 o
  -4  16   6     2389.48     2279.66     93.25 o
  -3  16   6       74.98       87.38     40.42 o
  -2  16   6      113.48      168.29     32.56 o
  -1  16   6      129.62      148.15     32.09 o
   0  16   6     4634.64     4575.54    137.64 o
   1  16   6     1002.84     1004.46     66.77 o
   2  16   6     4599.05     4667.85    250.11 o
   3  16   6     2632.26     2556.35    164.85 o
   4  16   6      231.91      288.83     75.41 o
   5  16   6      120.25      117.58     70.34 o
   6  16   6     1036.34     1239.30    181.66 o
   7  16   6       72.18      190.76     85.05 o
  -8  17   6       17.22       69.29     66.16 o
  -7  17   6      721.41      617.18     80.00 o
  -6  17   6       51.31       85.48     58.63 o
  -5  17   6      800.56      775.34     58.20 o
  -4  17   6        3.19      111.73     46.03 o
  -3  17   6       46.34       53.31     42.01 o
  -2  17   6      209.81      300.24     43.98 o
  -1  17   6       43.44       99.40     32.68 o
   0  17   6      399.93      256.28     36.89 o
   1  17   6       96.40      117.66     46.88 o
   2  17   6     4592.81     5057.69    469.01 o
   3  17   6       15.57      131.97     66.03 o
   4  17   6      298.70      246.87    111.64 o
   5  17   6     1370.16     1641.88    146.53 o
   6  17   6      542.01      608.43     99.91 o
   7  17   6      291.32      263.83     90.39 o
  -8  18   6     1097.72     1052.16     92.04 o
  -7  18   6      199.40      131.70     63.31 o
  -6  18   6      541.28      517.04     91.91 o
  -5  18   6      724.36      712.35     55.80 o
  -4  18   6     2584.10     2686.69    120.77 o
  -3  18   6      274.09      253.85     45.91 o
  -2  18   6      827.61      707.23     56.62 o
  -1  18   6     1688.00     1899.30     79.07 o
   0  18   6        6.59       15.14     37.24 o
   1  18   6      419.48      277.90     48.86 o
   2  18   6      266.56      156.97     66.44 o
   3  18   6     2082.74     2004.10    325.66 o
   4  18   6      183.81      263.27     78.98 o
   5  18   6       37.56       97.83     74.67 o
   6  18   6      318.81      288.48     88.62 o
  -7  19   6     1290.71     1267.50     96.36 o
  -6  19   6      125.14      185.45     62.23 o
  -5  19   6     1294.33     1341.52     72.92 o
  -4  19   6       31.87      121.46     41.47 o
  -3  19   6      171.39      172.64     46.10 o
  -2  19   6      698.09      738.93     61.60 o
  -1  19   6      474.51      457.49     44.90 o
   0  19   6      457.09      556.88     59.02 o
   1  19   6     2422.90     2398.12    116.07 o
   2  19   6     1064.33     1024.40    109.62 o
   3  19   6       35.72      -11.81     64.68 o
   4  19   6      118.20      122.51     75.39 o
   5  19   6     2857.50     2856.75    198.26 o
   6  19   6      718.34      533.22    121.55 o
  -7  20   6      241.32      192.47     65.96 o
  -6  20   6      401.96      457.61     70.40 o
  -5  20   6     1707.03     1668.71    151.02 o
  -4  20   6     1790.68     1880.32     87.99 o
  -3  20   6       17.05      -45.67     39.59 o
  -2  20   6      890.86      788.71     64.48 o
  -1  20   6     6977.50     7456.60    236.03 o
   0  20   6      238.05      408.94     58.09 o
   1  20   6      458.05      452.91    105.20 o
   2  20   6       83.98       25.54     66.95 o
   3  20   6      118.39      131.26     77.12 o
   4  20   6       28.26       11.11     74.11 o
   5  20   6       78.39      192.82    177.03 o
  -6  21   6       19.37      113.41     64.14 o
  -5  21   6     3596.86     3454.37    154.12 o
  -4  21   6      191.10      183.97     46.80 o
  -3  21   6       84.38       80.97     44.47 o
  -2  21   6        0.79      -29.73     47.10 o
  -1  21   6      868.84      743.60     71.77 o
   0  21   6      719.44      681.80     67.54 o
   1  21   6     2177.87     2431.86    144.29 o
   2  21   6     1018.73      952.85     92.62 o
   3  21   6       42.53       11.66     73.16 o
   4  21   6      336.37      363.39     93.86 o
  -5  22   6     1508.50     1494.97    123.76 o
  -4  22   6       62.07       51.74     46.55 o
  -3  22   6        5.84      -22.43     48.88 o
  -2  22   6      480.88      559.62     73.23 o
  -1  22   6     7066.96     7265.90    307.07 o
   0  22   6      160.25      267.17     92.55 o
   1  22   6      200.05       88.21     62.63 o
   2  22   6       50.17       46.24     62.32 o
   3  22   6      473.56      664.30    108.70 o
  -4  23   6      151.09      228.99     95.96 o
  -3  23   6        8.04        5.07     75.93 o
  -2  23   6      465.06      462.42     62.97 o
  -1  23   6      781.44      831.76     94.73 o
   0  23   6      955.15      994.84    120.95 o
   1  23   6     1919.44     2333.43    147.26 o
   2  23   6        1.18       93.83     66.83 o
  -2  24   6       45.99       47.86     72.91 o
  -1  24   6     4021.19     4566.82    294.62 o
   0  24   6        1.21       39.63    129.47 o
 -11   0   7      869.41     1006.72    170.43 o
  -9   0   7      161.47      429.37    113.62 o
  -7   0   7     5749.88     5523.23    269.81 o
  -5   0   7     1426.61     1348.70     82.57 o
  -3   0   7     7171.12     7143.32    327.43 o
  -1   0   7      836.06      810.50     53.72 o
   1   0   7     3140.29     2543.87    103.56 o
   3   0   7     5646.31     5397.76    182.54 o
   5   0   7     3545.70     3752.86    162.32 o
   7   0   7     6759.41     6729.80    352.32 o
   9   0   7       29.87       85.48     73.53 o
 -11   1   7        2.55      131.53     80.28 o
 -10   1   7      735.63      767.64    102.29 o
  -9   1   7     5320.70     5096.16    268.58 o
  -8   1   7        1.20       84.62     40.28 o
  -7   1   7      279.95      406.85     37.29 o
  -6   1   7        3.06       12.65     22.27 o
  -5   1   7     2179.40     2025.02     70.50 o
  -4   1   7      747.33      817.68     37.51 o
  -3   1   7      963.33      852.37     52.87 o
  -2   1   7      287.89      317.17     28.68 o
  -1   1   7        4.56        8.49     11.65 o
   0   1   7      128.00      130.28     13.50 o
   1   1   7     8550.27     7741.62    189.24 o
   2   1   7        7.22        9.87     11.61 o
   3   1   7      909.61      978.59     37.51 o
   4   1   7        0.67      -22.81     15.21 o
   5   1   7    12180.68    13127.16    394.01 o
   6   1   7     1490.30     1597.75    112.89 o
   7   1   7     1146.06     1162.49     77.76 o
   8   1   7      618.73      628.04     65.75 o
   9   1   7      172.71      265.63     59.22 o
  10   1   7      128.08      197.60     61.21 o
 -11   2   7      986.44      818.44    114.44 o
 -10   2   7     1471.98     1484.88    138.72 o
  -9   2   7       80.80      271.26     52.67 o
  -8   2   7     3483.12     3710.06    164.06 o
  -7   2   7     2270.90     2299.98     93.28 o
  -6   2   7       71.22       79.51     22.40 o
  -5   2   7      636.60      758.28     66.65 o
  -4   2   7     2187.39     2289.26     89.22 o
  -3   2   7     1335.54     1505.07     70.31 o
  -2   2   7      208.48      183.63     17.68 o
  -1   2   7       16.54       65.73     11.83 o
   0   2   7      385.76      373.35     21.77 o
   1   2   7     8568.39     7615.83    280.68 o
   2   2   7       59.01       77.52     12.96 o
   3   2   7     1361.60     1236.43     38.89 o
   4   2   7     1544.20     1442.30     64.07 o
   5   2   7      659.29      618.08     41.83 o
   6   2   7      946.98      721.04     60.01 o
   7   2   7     9394.18     9548.74    337.23 o
   8   2   7      218.65      267.30     59.69 o
   9   2   7       10.50       81.74     51.38 o
  10   2   7      484.95      510.72     65.38 o
 -11   3   7       12.64      138.72     82.21 o
 -10   3   7     1620.50     1556.65    204.12 o
  -9   3   7     2621.58     2734.61    135.08 o
  -8   3   7      957.24     1131.66     78.92 o
  -7   3   7      696.94      751.20     62.47 o
  -6   3   7      233.41      213.24     65.34 o
  -5   3   7    15341.41    14797.69    422.67 o
  -4   3   7       32.40      159.37     24.98 o
  -3   3   7     2467.33     2245.03    141.06 o
  -2   3   7    12352.75    12447.54    299.75 o
  -1   3   7       50.31      154.63     25.17 o
   0   3   7        9.16       29.88     14.27 o
   1   3   7    26601.09    26794.19    852.32 o
   2   3   7     2470.48     3072.78    152.93 o
   3   3   7     1112.20      947.79     39.59 o
   4   3   7       83.13       35.05     22.59 o
   5   3   7       27.17       31.75     26.11 o
   6   3   7      190.93      154.64     33.61 o
   7   3   7      194.88      279.73     48.06 o
   8   3   7      418.10      466.11     61.72 o
   9   3   7      332.17      370.45     62.54 o
  10   3   7     1030.28     1001.29     79.36 o
 -11   4   7      436.95      462.62    159.20 o
 -10   4   7     1144.38     1043.73    175.05 o
  -9   4   7      868.35      810.73     73.67 o
  -8   4   7     4519.73     4520.58    192.87 o
  -7   4   7     2391.42     2617.31    123.48 o
  -6   4   7      731.40      733.15     49.04 o
  -5   4   7     1126.51     1368.18    136.42 o
  -4   4   7     2192.84     2148.68     93.30 o
  -3   4   7     7571.35     7792.52    363.15 o
  -2   4   7      520.71      552.18     30.43 o
  -1   4   7     9284.58    10272.52    350.85 o
   0   4   7    29269.37    31691.72    899.23 o
   1   4   7    16837.15    16671.60    535.59 o
   2   4   7      332.63      264.34     19.86 o
   3   4   7     1767.30     1735.14     67.15 o
   4   4   7     3607.44     3596.13    122.14 o
   5   4   7       54.95       21.32     26.48 o
   6   4   7       35.52       33.20     30.31 o
   7   4   7     4665.64     4874.86    191.27 o
   8   4   7       45.36       67.97     46.92 o
   9   4   7       27.94       74.89     46.46 o
 -11   5   7       20.42       31.61    113.62 o
 -10   5   7      494.73      438.78     94.70 o
  -9   5   7     3480.06     3382.62    157.42 o
  -8   5   7      815.71      807.03     68.93 o
  -7   5   7      255.10      410.77     60.61 o
  -6   5   7     3480.27     3309.50    124.82 o
  -5   5   7     2023.52     1889.02     65.19 o
  -4   5   7        7.67       36.80     20.59 o
  -3   5   7     3117.92     2676.94     87.57 o
  -2   5   7    40009.57    45035.57   1068.62 o
  -1   5   7     8700.96     9092.98    206.37 o
   0   5   7      265.71      213.96     30.32 o
   1   5   7     2930.34     2907.81    154.66 o
   2   5   7        4.96       40.33     21.93 o
   3   5   7       82.50      114.65     34.59 o
   4   5   7     1525.99     1213.49    132.73 o
   5   5   7       84.75       85.48     29.35 o
   6   5   7     4226.34     4420.65    171.48 o
   7   5   7      218.99      160.95     45.81 o
   8   5   7      105.58      180.25     46.45 o
   9   5   7      330.34      345.55     57.11 o
 -11   6   7      103.20      258.68    118.90 o
 -10   6   7      202.40      152.66     60.89 o
  -9   6   7        0.46       68.18     48.46 o
  -8   6   7     2880.26     2721.57    189.74 o
  -7   6   7     4625.83     4775.40    152.72 o
  -6   6   7      693.49      786.09     82.17 o
  -5   6   7      636.15      650.65     36.46 o
  -4   6   7      259.80      249.22     28.98 o
  -3   6   7     4770.11     4697.13    142.20 o
  -2   6   7       77.79       93.16     13.15 o
  -1   6   7    14362.97    15703.54    408.47 o
   0   6   7    41418.52    44195.39   1246.59 o
   1   6   7      782.89      821.18     64.84 o
   2   6   7      843.47      647.23     41.61 o
   3   6   7      418.58      512.79     40.76 o
   4   6   7    26627.00    29720.61    965.01 o
   5   6   7       61.36       70.46     29.62 o
   6   6   7     2292.90     2098.87     90.55 o
   7   6   7     1552.00     1713.33     87.24 o
   8   6   7     1158.13     1062.11     72.86 o
   9   6   7        4.02      -32.83     46.15 o
 -11   7   7        3.78       26.12    130.13 o
 -10   7   7      396.04      561.57     75.60 o
  -9   7   7      827.16      905.50     82.00 o
  -8   7   7      696.38      621.98     65.79 o
  -7   7   7      854.06     1020.40     84.24 o
  -6   7   7    10297.95    10127.78    271.19 o
  -5   7   7      375.12      525.85     71.89 o
  -4   7   7      109.50      106.57     23.65 o
  -3   7   7      381.52      378.76     35.63 o
  -2   7   7    41885.99    48016.05   1220.67 o
  -1   7   7      671.95      932.43    104.87 o
   0   7   7      673.27      824.08     40.12 o
   1   7   7      300.54      367.61     48.12 o
   2   7   7     1154.88     1196.57     61.29 o
   3   7   7      688.03      660.04    106.02 o
   4   7   7     3975.56     4018.33    177.68 o
   5   7   7      136.41      115.96     37.57 o
   6   7   7     5471.16     5832.21    174.76 o
   7   7   7        6.68       15.57     33.26 o
   8   7   7      715.24      746.65     64.00 o
   9   7   7      580.92      496.11     65.20 o
 -11   8   7       10.46      113.28     64.40 o
 -10   8   7     1025.35     1115.20     96.08 o
  -9   8   7       43.15      -12.43     49.89 o
  -8   8   7     2405.44     2222.93    195.81 o
  -7   8   7      161.01      238.89     50.18 o
  -6   8   7     3276.66     3126.85     98.89 o
  -5   8   7      558.14      495.10     37.17 o
  -4   8   7     1863.47     1862.51     81.15 o
  -3   8   7      760.86     1006.46     47.39 o
  -2   8   7       15.98       74.49     18.41 o
  -1   8   7        3.48       11.28     16.45 o
   0   8   7     6513.52     6295.10    190.12 o
   1   8   7      856.98      757.02     46.28 o
   2   8   7      105.37      111.29     23.36 o
   3   8   7     1423.94     1203.86     56.94 o
   4   8   7    39576.55    42346.36   1362.90 o
   5   8   7        9.67      -22.77     47.67 o
   6   8   7     1284.33     1073.80     63.49 o
   7   8   7      321.60      315.06     45.69 o
   8   8   7     1770.07     1818.86    106.48 o
   9   8   7      188.31      225.34     61.54 o
 -11   9   7      355.86      373.81     74.56 o
 -10   9   7      437.06      446.64    135.79 o
  -9   9   7      715.08      632.76     74.75 o
  -8   9   7     1960.78     1798.53     87.90 o
  -7   9   7      303.94      360.91     37.17 o
  -6   9   7    11770.18    11493.33    306.78 o
  -5   9   7      528.58      545.11     38.90 o
  -4   9   7       25.40       36.66     24.33 o
  -3   9   7       16.44      -26.79     19.83 o
  -2   9   7    19379.56    20639.59    583.92 o
  -1   9   7     2515.93     2655.71    185.85 o
   0   9   7       68.26      173.51     23.45 o
   1   9   7     1314.80     1152.79     59.38 o
   2   9   7      472.04      531.61     45.76 o
   3   9   7      942.61      999.64     50.82 o
   4   9   7     2307.68     1862.11    143.58 o
   5   9   7     1824.12     1967.99     96.45 o
   6   9   7     2897.39     2749.70    109.57 o
   7   9   7      150.15       87.20     41.09 o
   8   9   7      465.98      487.18     63.46 o
   9   9   7       11.42      -19.90     65.55 o
 -10  10   7       88.18      134.61     62.47 o
  -9  10   7       23.44       67.01     55.84 o
  -8  10   7      703.27      582.31     61.86 o
  -7  10   7     2280.21     2369.41     84.74 o
  -6  10   7     2312.80     2281.91     80.98 o
  -5  10   7     2297.05     2346.99     80.24 o
  -4  10   7      985.33     1060.58     53.80 o
  -3  10   7     5024.92     5483.70    241.55 o
  -2  10   7     1075.49      911.85     44.85 o
  -1  10   7     1240.12     1355.72     66.74 o
   0  10   7     9074.01     8933.42    265.99 o
   1  10   7     1515.37     1416.52     91.15 o
   2  10   7      961.68      830.68     48.79 o
   3  10   7     1570.93     1475.12     66.46 o
   4  10   7    17066.63    17979.39    590.45 o
   5  10   7      528.44      613.48     60.45 o
   6  10   7      779.72      860.90     65.32 o
   7  10   7     3193.75     3182.76    144.53 o
   8  10   7      956.11      903.93    130.54 o
   9  10   7       23.92       34.43     66.88 o
 -10  11   7     1121.30     1087.01    167.15 o
  -9  11   7     3023.24     3007.52    156.77 o
  -8  11   7      451.39      400.32     57.48 o
  -7  11   7      188.39      239.23     34.53 o
  -6  11   7     4139.34     4385.62    197.63 o
  -5  11   7     3830.79     3852.00    116.84 o
  -4  11   7       10.17       -9.57     25.93 o
  -3  11   7     2410.27     2291.50     73.59 o
  -2  11   7     9644.03     9825.58    287.03 o
  -1  11   7     3634.28     3509.95    115.06 o
   0  11   7       73.22       98.73     25.14 o
   1  11   7     5758.69     5483.86    192.96 o
   2  11   7     1374.78     1430.40     85.57 o
   3  11   7      812.58      781.98     57.52 o
   4  11   7      990.92      898.34     77.24 o
   5  11   7      657.24     1002.18     84.20 o
   6  11   7      700.12      628.17     76.62 o
   7  11   7      174.66       51.32     49.29 o
   8  11   7      240.87      212.72     96.22 o
 -10  12   7        0.49       91.45     64.81 o
  -9  12   7      146.95      250.34     64.01 o
  -8  12   7      160.06      112.83     50.11 o
  -7  12   7     5260.19     4892.07    162.11 o
  -6  12   7       24.17       42.28     29.82 o
  -5  12   7      764.36      706.40     48.74 o
  -4  12   7       13.46       38.72     33.25 o
  -3  12   7    10127.72    10158.26    490.27 o
  -2  12   7     2192.28     2121.03     89.63 o
  -1  12   7      393.20      345.01     32.41 o
   0  12   7     2024.45     2200.09    147.61 o
   1  12   7     5397.48     5518.81    196.30 o
   2  12   7      435.05      450.11     39.18 o
   3  12   7      687.95      652.75     56.01 o
   4  12   7     2456.25     2572.52    138.19 o
   5  12   7      288.76      258.73     58.93 o
   6  12   7      587.53      487.47     72.54 o
   7  12   7     6677.14     6467.77    247.71 o
   8  12   7      947.19      865.80     97.63 o
 -10  13   7     1516.34     1191.07    110.72 o
  -9  13   7     4884.63     4738.93    235.41 o
  -8  13   7      795.08      876.43     74.89 o
  -7  13   7      351.56      381.02     64.79 o
  -6  13   7       71.71       22.06     34.96 o
  -5  13   7     1590.78     1699.76     88.31 o
  -4  13   7       58.85        9.18     34.91 o
  -3  13   7     3481.98     3098.44    195.08 o
  -2  13   7     6566.41     6666.42    202.28 o
  -1  13   7     2932.33     2894.86    100.93 o
   0  13   7      732.86      568.81     41.31 o
   1  13   7     7583.99     7803.63    304.45 o
   2  13   7     1104.20     1229.50     63.40 o
   3  13   7      895.80      893.42     75.79 o
   4  13   7       89.20       44.74     48.82 o
   5  13   7      220.76      240.60     60.12 o
   6  13   7        7.82        5.75     56.55 o
   7  13   7      677.94      585.94     69.83 o
   8  13   7      151.06      201.83     79.14 o
  -9  14   7      125.40      379.37     88.69 o
  -8  14   7       17.93       81.68     60.52 o
  -7  14   7     4037.35     3338.08    161.88 o
  -6  14   7        7.51       -4.78     34.92 o
  -5  14   7      252.11      207.21     39.39 o
  -4  14   7      241.53      361.81     46.91 o
  -3  14   7     2793.37     2984.93    192.60 o
  -2  14   7      381.65      355.24     34.95 o
  -1  14   7      246.31      232.86     36.03 o
   0  14   7     1510.39     1649.90     75.58 o
   1  14   7     3475.72     3255.84    128.70 o
   2  14   7      635.33      620.04     62.28 o
   3  14   7      401.07      306.32     58.14 o
   4  14   7      290.51      267.95     60.66 o
   5  14   7      211.80      139.95     82.54 o
   6  14   7       22.68       66.66     61.34 o
   7  14   7     5375.46     5050.99    207.20 o
   8  14   7       11.21       38.58     59.94 o
  -9  15   7     5051.79     4564.90    263.70 o
  -8  15   7      778.71      743.51     86.49 o
  -7  15   7      303.66      259.00     73.50 o
  -6  15   7      163.28      149.51     41.66 o
  -5  15   7     1955.56     2117.57     92.03 o
  -4  15   7      565.35      606.60     55.41 o
  -3  15   7      624.43      498.68     51.30 o
  -2  15   7      215.71      211.97     33.63 o
  -1  15   7      297.47      337.84     40.58 o
   0  15   7      243.35      219.95     32.82 o
   1  15   7     5366.37     5265.48    188.60 o
   2  15   7     1131.65     1384.61     95.79 o
   3  15   7       93.04       98.82     62.19 o
   4  15   7       37.06       11.11     53.57 o
   5  15   7     1162.14     1290.87    104.84 o
   6  15   7      135.31      178.11     70.65 o
   7  15   7      254.07      188.90     74.92 o
  -9  16   7       36.93      193.55     84.95 o
  -8  16   7       94.15      156.13     66.90 o
  -7  16   7      375.85      407.97     97.40 o
  -6  16   7      322.64      304.50     46.77 o
  -5  16   7      259.32      233.88     44.20 o
  -4  16   7        0.22       57.33     40.45 o
  -3  16   7      719.82      762.41     61.09 o
  -2  16   7       14.47      -11.57     37.44 o
  -1  16   7      232.12      254.73     51.90 o
   0  16   7       27.34       71.52     31.34 o
   1  16   7     2159.96     1869.52     92.50 o
   2  16   7      700.48      593.63     82.14 o
   3  16   7      866.64     1015.94    106.19 o
   4  16   7     1145.67     1234.94    120.52 o
   5  16   7     1054.24      809.38    117.58 o
   6  16   7       95.83       86.99     77.07 o
   7  16   7     3817.64     3580.49    194.93 o
  -8  17   7        2.01      -16.25     63.49 o
  -7  17   7      245.61      323.31     70.72 o
  -6  17   7     1140.68     1095.06     78.64 o
  -5  17   7     1649.56     1745.34     86.62 o
  -4  17   7     1234.64     1164.84     68.87 o
  -3  17   7     1332.34     1206.49    113.08 o
  -2  17   7     2607.81     2628.25    114.82 o
  -1  17   7      639.65      696.96     48.74 o
   0  17   7        6.61      -20.73     31.67 o
   1  17   7     1107.93     1044.11     70.38 o
   2  17   7      585.45      768.39     93.92 o
   3  17   7        4.63      -18.32     61.49 o
   4  17   7       63.66       36.19    111.64 o
   5  17   7     1729.19     1799.94    153.21 o
   6  17   7      139.49      200.48     87.16 o
  -8  18   7      205.17      139.60     72.07 o
  -7  18   7      292.73      338.70     74.88 o
  -6  18   7      501.58      345.68     69.26 o
  -5  18   7      195.26      198.49     45.56 o
  -4  18   7       83.53       50.36     42.08 o
  -3  18   7     2107.18     2276.46     99.60 o
  -2  18   7        5.49       70.15     41.16 o
  -1  18   7        5.14      -33.27     32.78 o
   0  18   7      251.62      350.03     47.70 o
   1  18   7     2265.54     2146.92    146.34 o
   2  18   7      289.81      330.88    107.67 o
   3  18   7      682.28      598.43     93.23 o
   4  18   7     2313.12     2483.39    176.82 o
   5  18   7      652.27      568.74    101.73 o
   6  18   7       35.02       23.44     76.86 o
  -7  19   7      273.74      362.92     70.14 o
  -6  19   7     2231.63     2205.23    122.53 o
  -5  19   7     3607.94     3455.42    120.98 o
  -4  19   7      556.76      518.47     52.65 o
  -3  19   7      918.99     1017.46     70.08 o
  -2  19   7     5520.69     5660.45    187.63 o
  -1  19   7        2.22        1.58     42.21 o
   0  19   7      236.66      153.15     43.12 o
   1  19   7      307.44      296.39     60.69 o
   2  19   7       24.48      -43.70     90.50 o
   3  19   7       18.66       62.38    124.19 o
   4  19   7      409.21      500.76     93.86 o
   5  19   7        3.13       36.92     75.85 o
  -6  20   7      480.05      392.17     81.43 o
  -5  20   7        2.71       48.21     44.47 o
  -4  20   7      132.58      135.67     45.75 o
  -3  20   7      143.08      143.90     66.86 o
  -2  20   7       11.62       76.51     45.70 o
  -1  20   7      738.05      856.28     67.43 o
   0  20   7     2462.97     2847.14    128.44 o
   1  20   7      198.13      211.72     59.36 o
   2  20   7      346.52      346.46    114.94 o
   3  20   7      281.94      292.03     84.35 o
   4  20   7     2764.54     3054.97    207.81 o
   5  20   7      118.13       92.29     83.89 o
  -6  21   7     2586.56     2605.57    140.67 o
  -5  21   7     1308.50     1411.13     88.36 o
  -4  21   7       18.57      -13.56     44.70 o
  -3  21   7       52.93       21.25     54.95 o
  -2  21   7     4242.40     4330.40    157.08 o
  -1  21   7      296.91      362.16     66.57 o
   0  21   7       18.37       20.51     61.52 o
   1  21   7      270.95      273.44     66.62 o
   2  21   7       49.83      109.57     63.50 o
   3  21   7       20.63        0.44     75.77 o
   4  21   7      217.58      181.32     84.62 o
  -5  22   7      163.04      165.07     64.51 o
  -4  22   7      201.58      205.68     51.04 o
  -3  22   7        1.79      -36.84     45.24 o
  -2  22   7       52.33       97.04     51.90 o
  -1  22   7     1105.30     1277.83    190.02 o
   0  22   7     2757.94     2723.17    189.18 o
   1  22   7       83.32       75.12     62.20 o
   2  22   7      102.17       30.85     62.56 o
   3  22   7      502.53      617.23    106.22 o
  -4  23   7       18.62       -6.79     47.98 o
  -3  23   7       43.03       -4.11     57.19 o
  -2  23   7     3614.56     4161.60    176.35 o
  -1  23   7       59.82      186.49     73.22 o
   0  23   7      152.46      291.78     92.78 o
   1  23   7       40.78      132.52     85.29 o
   2  23   7        7.54       22.56     65.90 o
 -10   0   8     7767.13     7198.94    516.57 o
  -8   0   8     1040.32     1195.64    147.97 o
  -6   0   8     1439.97     1580.68     96.66 o
  -4   0   8    35288.39    37210.44   1645.09 o
  -2   0   8     1843.46     1897.95     83.59 o
   0   0   8      821.87      579.78     33.51 o
   2   0   8     1887.14     1876.36     83.81 o
   4   0   8    12489.35    14136.20    456.44 o
   6   0   8      104.68      490.73     80.59 o
   8   0   8     2217.97     2435.16    174.88 o
 -11   1   8      102.33       70.47     78.84 o
 -10   1   8      945.93     1161.95    118.15 o
  -9   1   8       52.54      116.26     67.26 o
  -8   1   8     2230.17     2427.42    119.20 o
  -7   1   8       15.73       -1.02     25.62 o
  -6   1   8     1627.29     1691.10     65.45 o
  -5   1   8     4224.30     4599.56    127.89 o
  -4   1   8    31726.68    32242.32   1008.51 o
  -3   1   8      296.62      519.02     41.50 o
  -2   1   8      722.97      477.37     39.45 o
  -1   1   8       24.39       25.52     13.27 o
   0   1   8      257.96      255.66     17.25 o
   1   1   8        0.17       -7.20     11.96 o
   2   1   8     8115.65     8563.31    211.05 o
   3   1   8        3.75       -2.71     12.36 o
   4   1   8      262.60      269.95     19.37 o
   5   1   8      334.13      380.18     36.53 o
   6   1   8     5108.96     5199.01    199.08 o
   7   1   8       67.31       51.99     43.07 o
   8   1   8        1.46       81.98     52.99 o
   9   1   8      133.00      175.13     58.06 o
 -11   2   8      869.93     1075.65    124.25 o
 -10   2   8     2993.50     2914.21    185.44 o
  -9   2   8       31.35       50.94     62.93 o
  -8   2   8     1414.31     1477.02     89.38 o
  -7   2   8      221.57      241.73     47.32 o
  -6   2   8     2539.71     2736.76    155.70 o
  -5   2   8      697.24      686.92     35.38 o
  -4   2   8    19416.16    20232.79    714.81 o
  -3   2   8     9980.64    10695.33    306.70 o
  -2   2   8      965.33      970.78     40.97 o
  -1   2   8        5.43       18.59     11.95 o
   0   2   8     4567.87     4459.85    205.56 o
   1   2   8      800.45      907.90     34.42 o
   2   2   8     1200.21     1149.15     57.23 o
   3   2   8      838.74      820.20     37.05 o
   4   2   8     4058.60     4657.10    141.54 o
   5   2   8     1217.86     1142.00     59.74 o
   6   2   8        0.01      324.73     46.23 o
   7   2   8       10.97      -29.27     40.45 o
   8   2   8     1684.67     2088.92    118.15 o
   9   2   8      122.26      186.02     59.00 o
 -11   3   8      603.85      662.75    349.44 o
 -10   3   8      281.59      355.58     86.32 o
  -9   3   8      351.78      380.68    120.89 o
  -8   3   8     2098.86     2289.10    180.19 o
  -7   3   8       25.15      102.05     38.06 o
  -6   3   8      498.38      556.29     43.93 o
  -5   3   8     5377.11     5853.49    246.21 o
  -4   3   8      375.85      449.57     53.97 o
  -3   3   8     1080.10     1311.75     69.08 o
  -2   3   8     2217.33     2360.81     64.93 o
  -1   3   8     9378.67     9019.44    338.62 o
   0   3   8     4855.21     5003.32    167.64 o
   1   3   8      586.45      591.27     36.43 o
   2   3   8    10490.16    11593.38    304.81 o
   3   3   8     2208.04     2040.95     70.41 o
   4   3   8       29.86       29.37     21.59 o
   5   3   8       42.17       88.08     47.25 o
   6   3   8     6678.55     7095.26    258.60 o
   7   3   8       12.83       22.32     42.72 o
   8   3   8      135.45      195.83     52.88 o
   9   3   8      891.34     1032.88     87.28 o
 -11   4   8     2536.97     2449.09    183.52 o
 -10   4   8      630.86      805.77    129.47 o
  -9   4   8      371.01      492.37     63.00 o
  -8   4   8     2165.57     2134.27    112.79 o
  -7   4   8     4954.51     4545.89    166.07 o
  -6   4   8     1140.46     1335.28     69.04 o
  -5   4   8      184.57      244.43     28.30 o
  -4   4   8     3189.11     2925.82    262.25 o
  -3   4   8     5632.15     6013.13    161.44 o
  -2   4   8     3560.39     3402.16     88.02 o
  -1   4   8     8222.83     8098.54    311.42 o
   0   4   8    14587.37    15208.18    435.48 o
   1   4   8      833.93     1058.00    125.67 o
   2   4   8       26.82       26.51     15.15 o
   3   4   8     1714.84     1634.75     56.45 o
   4   4   8      531.29      616.35     38.63 o
   5   4   8      380.46      497.10     42.86 o
   6   4   8       65.13      121.87     40.95 o
   7   4   8      275.55      270.41     52.02 o
   8   4   8      725.22      770.99     73.82 o
   9   4   8      808.72      739.10     68.67 o
 -11   5   8      351.49      379.98     93.42 o
 -10   5   8        5.64      137.04     76.54 o
  -9   5   8     1021.85     1175.69     88.36 o
  -8   5   8     4749.58     4625.96    198.24 o
  -7   5   8      267.59      391.11     45.28 o
  -6   5   8       11.90       69.00     30.81 o
  -5   5   8      626.55      722.07     57.41 o
  -4   5   8     3847.99     3726.76    221.01 o
  -3   5   8      251.47      306.11     25.96 o
  -2   5   8     8829.97     9007.59    254.11 o
  -1   5   8    42053.82    43820.45    973.10 o
   0   5   8      464.04      623.20     29.30 o
   1   5   8      177.63      171.42     24.61 o
   2   5   8     4394.22     4442.31    156.44 o
   3   5   8     8566.41     8703.47    260.01 o
   4   5   8      227.81      220.73     31.23 o
   5   5   8     1154.50     1053.32     94.76 o
   6   5   8      497.05      502.45     47.78 o
   7   5   8      222.78      197.67     50.03 o
   8   5   8       65.88       66.70     45.78 o
   9   5   8     1981.10     2010.32    105.89 o
 -11   6   8     2177.83     2183.08    174.21 o
 -10   6   8      822.69      851.16     84.03 o
  -9   6   8       85.15      104.47     41.08 o
  -8   6   8     1819.09     1692.99     94.18 o
  -7   6   8    10239.11     9684.65    286.58 o
  -6   6   8      229.40      248.20     30.27 o
  -5   6   8       11.61        7.24     21.93 o
  -4   6   8       47.86      215.69     70.19 o
  -3   6   8    12186.21    11917.74    340.65 o
  -2   6   8       24.00       -5.14     24.22 o
  -1   6   8     2090.71     2033.57    195.32 o
   0   6   8      457.52      522.03     32.74 o
   1   6   8     2845.79     3194.58    117.36 o
   2   6   8       41.38       17.24     22.44 o
   3   6   8     6133.27     6346.40    219.28 o
   4   6   8      837.12     1075.91     62.80 o
   5   6   8     5240.46     5226.75    174.85 o
   6   6   8        0.60       54.14     41.22 o
   7   6   8      832.15      832.14     62.10 o
   8   6   8      272.04      380.74     55.65 o
   9   6   8      646.67      608.61     74.17 o
 -11   7   8      161.71      146.76    113.62 o
 -10   7   8       81.74       87.44     57.46 o
  -9   7   8      795.16      979.35     84.86 o
  -8   7   8      924.21     1015.48     85.86 o
  -7   7   8       97.58      326.44     38.28 o
  -6   7   8      686.46      596.99     39.49 o
  -5   7   8     2343.27     2303.41     76.75 o
  -4   7   8     1238.71     1300.80     57.07 o
  -3   7   8      105.31      312.46     32.79 o
  -2   7   8      760.52      928.66     33.86 o
  -1   7   8    28261.78    29204.82    755.77 o
   0   7   8      377.22      386.13     34.78 o
   1   7   8        0.03       -2.83     39.28 o
   2   7   8      809.01      981.70     56.99 o
   3   7   8    15686.18    15966.20    520.97 o
   4   7   8      447.70      346.66     41.24 o
   5   7   8     8274.20     8351.71    338.65 o
   6   7   8      738.64      724.15     50.83 o
   7   7   8      255.82      315.84     47.24 o
   8   7   8      247.15      256.55     51.74 o
   9   7   8     3647.97     3439.11    141.31 o
 -11   8   8      744.68      655.87    199.49 o
 -10   8   8       97.38       57.62     57.45 o
  -9   8   8      102.63      127.61     54.30 o
  -8   8   8       50.06       89.59     37.52 o
  -7   8   8     9320.57     8958.14    245.06 o
  -6   8   8      195.73      238.49     35.45 o
  -5   8   8      102.47       63.68     25.54 o
  -4   8   8     4439.86     4648.08    144.33 o
  -3   8   8    13053.42    12971.79    370.68 o
  -2   8   8     1038.73     1087.31     51.00 o
  -1   8   8     1591.97     1696.14    113.46 o
   0   8   8     2073.58     2169.61    128.84 o
   1   8   8      124.22      131.11     28.79 o
   2   8   8       19.33       38.73     23.21 o
   3   8   8     6071.42     6137.50    216.88 o
   4   8   8      983.69     1143.68     67.78 o
   5   8   8    14051.16    13595.77    455.42 o
   6   8   8       35.52       76.11     35.35 o
   7   8   8     1082.88      997.22     77.23 o
   8   8   8      168.18      247.63     58.59 o
   9   8   8     1171.93     1287.84    140.69 o
 -11   9   8      422.55      332.65     96.94 o
 -10   9   8       36.90      -18.11     57.10 o
  -9   9   8       76.46      103.19     55.42 o
  -8   9   8      736.26      853.99     63.86 o
  -7   9   8       72.64      155.96     46.78 o
  -6   9   8       40.69       18.75     28.82 o
  -5   9   8     2193.60     2287.89    103.79 o
  -4   9   8     4475.72     4636.44    145.54 o
  -3   9   8       48.31      179.95     32.40 o
  -2   9   8        0.28       66.82     28.20 o
  -1   9   8    16614.91    16088.51    421.97 o
   0   9   8       10.29       56.35     38.66 o
   1   9   8       86.26       28.90     25.74 o
   2   9   8     1737.78     1694.31     67.60 o
   3   9   8    14157.04    14092.46    412.66 o
   4   9   8     1475.90     1407.40     76.58 o
   5   9   8    15370.44    15246.09    508.34 o
   6   9   8       54.37      130.82     37.84 o
   7   9   8     1149.66     1150.29     96.36 o
   8   9   8      121.62       41.56     71.79 o
 -10  10   8      342.17      391.37     72.46 o
  -9  10   8       67.99       25.36     53.35 o
  -8  10   8      724.33      626.57     52.99 o
  -7  10   8     3490.79     3425.01    110.13 o
  -6  10   8      106.81      108.84     30.30 o
  -5  10   8      479.41      441.93     36.21 o
  -4  10   8     2220.26     2398.74     87.27 o
  -3  10   8     8300.98     8401.69    224.90 o
  -2  10   8     1298.79     1162.58     53.47 o
  -1  10   8     1982.74     2155.47     80.61 o
   0  10   8     3732.91     3731.62    141.03 o
   1  10   8     1017.32     1195.61     70.17 o
   2  10   8     1129.63      920.34     82.19 o
   3  10   8     2672.57     2675.97    113.84 o
   4  10   8        9.57       59.85     45.77 o
   5  10   8    13201.58    12727.13    502.18 o
   6  10   8       83.64       99.65     46.26 o
   7  10   8      220.43      139.63     52.87 o
   8  10   8      237.38      269.04     74.59 o
 -10  11   8      654.57      695.67     85.85 o
  -9  11   8       38.41       69.31     56.84 o
  -8  11   8     5062.94     4682.96    178.81 o
  -7  11   8      419.06      479.72     42.56 o
  -6  11   8        5.99       25.63     29.07 o
  -5  11   8      107.49      106.80     29.08 o
  -4  11   8       65.27       87.37     27.97 o
  -3  11   8       55.90      263.26     71.11 o
  -2  11   8      671.95      656.89     40.12 o
  -1  11   8     9649.02    10164.25    297.32 o
   0  11   8      740.31      611.08     40.14 o
   1  11   8       44.79       55.20     30.13 o
   2  11   8     5002.32     4863.99    239.13 o
   3  11   8     3899.49     4142.77    158.01 o
   4  11   8      663.87      512.27     63.81 o
   5  11   8     4410.28     4335.92    257.86 o
   6  11   8     5389.78     5247.94    237.06 o
   7  11   8     1272.39     1238.18    135.77 o
   8  11   8       57.92       63.09     98.48 o
 -10  12   8     1665.58     1858.79    132.64 o
  -9  12   8      107.15      100.54     63.49 o
  -8  12   8     1468.19     1252.63     83.09 o
  -7  12   8      716.49      710.27     49.92 o
  -6  12   8       17.35       71.13     31.16 o
  -5  12   8      328.66      342.16     35.65 o
  -4  12   8       69.31       61.58     36.36 o
  -3  12   8     5489.98     5518.51    193.78 o
  -2  12   8     3152.10     2833.87    122.73 o
  -1  12   8       95.51      100.67     26.08 o
   0  12   8     7631.43     7134.41    216.50 o
   1  12   8      173.85      257.34     72.84 o
   2  12   8      282.59      250.04     40.91 o
   3  12   8      874.88      814.60     61.98 o
   4  12   8     1124.98     1598.03    107.21 o
   5  12   8      841.88      931.52     85.02 o
   6  12   8       37.79      135.95     60.36 o
   7  12   8       49.22       20.42     52.85 o
   8  12   8     2496.91     2543.56    160.49 o
 -10  13   8      966.26      861.28    115.84 o
  -9  13   8      224.91      266.11     70.51 o
  -8  13   8     7683.35     6894.41    248.01 o
  -7  13   8       64.15      104.99     40.70 o
  -6  13   8     1053.04      956.73     60.87 o
  -5  13   8       42.07       88.52     35.53 o
  -4  13   8     1247.78     1229.39     72.33 o
  -3  13   8      127.51      173.06     38.34 o
  -2  13   8     4554.90     4247.39    137.86 o
  -1  13   8      675.88      652.39     45.07 o
   0  13   8     2271.01     2324.14     89.10 o
   1  13   8     2315.81     1926.70    112.89 o
   2  13   8     4654.48     4670.84    175.44 o
   3  13   8      302.62      283.81     47.86 o
   4  13   8       55.42       27.74     50.02 o
   5  13   8       12.54       88.98     55.30 o
   6  13   8     5084.93     5016.84    261.99 o
   7  13   8      419.71      452.93     69.91 o
   8  13   8       33.99      -22.06     67.37 o
  -9  14   8     1452.41     1434.76    150.61 o
  -8  14   8      967.38      685.76     81.47 o
  -7  14   8      149.23      115.77     43.20 o
  -6  14   8      767.12      758.03     56.98 o
  -5  14   8       68.00      102.98     38.07 o
  -4  14   8     3110.05     3036.67    124.46 o
  -3  14   8      294.17      428.36     49.37 o
  -2  14   8     2468.35     2553.42     94.36 o
  -1  14   8        3.47       97.80     29.47 o
   0  14   8     1615.23     1617.05     74.83 o
   1  14   8     2736.84     2675.56    130.14 o
   2  14   8        8.26        4.91     37.44 o
   3  14   8       83.12       74.17     49.28 o
   4  14   8      473.29      556.63     96.32 o
   5  14   8      816.64      883.83     87.44 o
   6  14   8       21.49       77.39     64.52 o
   7  14   8       29.75       53.53     57.84 o
  -9  15   8      175.58      318.53    139.54 o
  -8  15   8     1263.96     1207.68    103.46 o
  -7  15   8        0.81      -21.76     46.43 o
  -6  15   8      607.68      503.45     51.51 o
  -5  15   8       22.75      117.88     40.32 o
  -4  15   8     5223.68     5108.78    353.92 o
  -3  15   8      460.45      436.15     50.34 o
  -2  15   8      284.91      405.35     49.12 o
  -1  15   8      347.84      415.17     42.01 o
   0  15   8       25.59      131.72     37.48 o
   1  15   8     1910.74     1770.07     89.64 o
   2  15   8     6104.39     6347.56    493.43 o
   3  15   8       10.66        9.44     49.32 o
   4  15   8       78.11        9.39     76.88 o
   5  15   8      186.22      225.54     68.28 o
   6  15   8     3479.59     3140.38    172.55 o
   7  15   8       65.69      -57.23    102.35 o
  -8  16   8      357.53      317.32     72.17 o
  -7  16   8      436.30      381.53     96.16 o
  -6  16   8     1013.90     1017.78     74.93 o
  -5  16   8      889.08      884.68     61.81 o
  -4  16   8     7632.66     7227.37    251.74 o
  -3  16   8      841.78      968.85     70.33 o
  -2  16   8      141.62       70.74     41.43 o
  -1  16   8       62.59       11.45     31.62 o
   0  16   8      384.47      540.24     50.22 o
   1  16   8     1521.73     1818.01     96.19 o
   2  16   8      704.47      638.99    104.21 o
   3  16   8       92.69       32.34    100.41 o
   4  16   8     1062.59     1237.69    122.11 o
   5  16   8     1162.48     1048.36    100.38 o
   6  16   8        4.30       68.34    104.40 o
  -8  17   8      219.83      187.42     71.47 o
  -7  17   8        0.05      -52.63     60.67 o
  -6  17   8      171.29      119.70     45.61 o
  -5  17   8      848.28     1018.25     68.18 o
  -4  17   8     4164.47     4097.62    160.28 o
  -3  17   8      247.39      229.86     49.65 o
  -2  17   8       31.80       54.47     44.00 o
  -1  17   8     1194.21     1228.56     79.60 o
   0  17   8       95.84      130.62     40.28 o
   1  17   8       69.98       87.84     43.69 o
   2  17   8     3453.05     3790.29    478.26 o
   3  17   8      797.49      925.73    106.02 o
   4  17   8      456.01      347.16     81.88 o
   5  17   8        4.21      -16.65     72.34 o
   6  17   8     1815.06     1955.36    171.82 o
  -8  18   8      216.67      179.94     85.26 o
  -7  18   8     1108.30     1031.01     99.03 o
  -6  18   8     2018.17     1900.10    154.21 o
  -5  18   8      714.00      644.54     59.57 o
  -4  18   8     2498.15     2543.23    118.48 o
  -3  18   8     2927.32     2862.77    125.72 o
  -2  18   8      413.68      404.44     55.46 o
  -1  18   8       10.95       -0.48     41.17 o
   0  18   8     1838.90     1988.14     92.28 o
   1  18   8     2124.91     2164.90    110.66 o
   2  18   8      451.93      393.53     80.84 o
   3  18   8      551.35      645.65    103.71 o
   4  18   8      318.11      386.07     89.82 o
   5  18   8      636.71      992.90    409.56 o
  -7  19   8       14.63       46.13     69.42 o
  -6  19   8        9.31       22.49     61.54 o
  -5  19   8     1296.53     1506.86     84.56 o
  -4  19   8      405.21      346.72     56.75 o
  -3  19   8       66.86      141.17     47.74 o
  -2  19   8      646.48      691.73     62.28 o
  -1  19   8     1102.67     1121.99     74.44 o
   0  19   8     1194.88     1110.53     70.09 o
   1  19   8      122.36      161.29     56.96 o
   2  19   8     1905.32     2245.50    168.46 o
   3  19   8     2617.35     2845.27    191.49 o
   4  19   8      324.43      300.26     86.27 o
   5  19   8       71.98       71.94     83.68 o
  -6  20   8      692.41      681.47     77.99 o
  -5  20   8      258.09      233.32     50.02 o
  -4  20   8      438.24      532.96     68.04 o
  -3  20   8     1767.44     2189.08    114.02 o
  -2  20   8       43.44       95.16     48.71 o
  -1  20   8       86.69       98.91     48.43 o
   0  20   8      258.58      263.36     58.56 o
   1  20   8       79.63       98.91     58.13 o
   2  20   8        8.06        6.47     67.55 o
   3  20   8     1776.62     1602.57    169.11 o
   4  20   8      104.22      233.21    147.31 o
  -5  21   8      286.68      389.37     55.97 o
  -4  21   8       70.37       54.99     47.23 o
  -3  21   8      314.07      418.74     81.51 o
  -2  21   8      567.04      644.68     65.07 o
  -1  21   8     2412.60     2763.00    121.76 o
   0  21   8      175.00      107.90    119.56 o
   1  21   8        4.49      -21.50     56.13 o
   2  21   8      199.13      181.39     67.13 o
   3  21   8     1805.22     1759.22    156.31 o
  -4  22   8       57.63      105.02     49.51 o
  -3  22   8     1104.12     1309.65     87.09 o
  -2  22   8      457.36      629.76     67.00 o
  -1  22   8      592.95      618.43     86.29 o
   0  22   8      236.08      214.49     89.04 o
   1  22   8       80.57      263.49     89.91 o
   2  22   8      270.08      252.03     81.66 o
  -3  23   8       53.23       77.99     50.67 o
  -2  23   8     1124.48     1286.93     98.74 o
  -1  23   8     4635.55     4799.85    227.86 o
   0  23   8      127.27      137.95     91.42 o
   1  23   8      257.50      143.10     91.54 o
 -11   0   9     1688.66     1742.59    215.35 o
  -9   0   9      284.76      302.54    104.37 o
  -7   0   9      282.39      229.01     45.94 o
  -5   0   9    16492.71    18476.84    676.05 o
  -3   0   9     8534.44     8684.52    397.03 o
  -1   0   9        8.22       76.02     32.53 o
   1   0   9    34712.41    38435.92   1385.77 o
   3   0   9       63.97       31.15     20.41 o
   5   0   9      909.09     1262.59    110.98 o
   7   0   9     2381.79     2457.64    313.77 o
   9   0   9     2700.27     2524.00    212.70 o
 -11   1   9     3905.90     3468.52    214.84 o
 -10   1   9       16.85       70.63     71.46 o
  -9   1   9     1205.58     1169.61    112.06 o
  -8   1   9      609.73      634.11    115.60 o
  -7   1   9      663.21      638.96     55.98 o
  -6   1   9       14.15       24.07     22.01 o
  -5   1   9    57445.90    58817.29   1499.54 o
  -4   1   9     3604.96     4238.71    146.81 o
  -3   1   9     1561.89     1435.48     65.71 o
  -2   1   9       28.05       13.64     16.16 o
  -1   1   9     9178.95    10389.14    250.52 o
   0   1   9       57.60       46.73     14.71 o
   1   1   9       10.66      344.98     41.16 o
   2   1   9     2237.43     2465.08     66.13 o
   3   1   9       23.70       44.16     17.10 o
   4   1   9       38.43       16.99     15.75 o
   5   1   9      127.02      178.61     39.21 o
   6   1   9      661.61      828.94     96.30 o
   7   1   9    10486.93    10243.58    431.73 o
   8   1   9       84.38      115.82     52.41 o
   9   1   9      550.96      791.20     80.45 o
 -11   2   9     1652.35     1528.41    142.28 o
 -10   2   9        3.26        1.94     68.66 o
  -9   2   9     1629.72     1798.06    150.61 o
  -8   2   9      388.18      524.35     56.92 o
  -7   2   9       50.25      107.93     38.76 o
  -6   2   9      461.09      573.75     36.15 o
  -5   2   9     5937.94     7421.24    254.55 o
  -4   2   9       12.85      131.82     23.07 o
  -3   2   9     4935.53     5280.21    158.40 o
  -2   2   9      431.05      500.98     60.09 o
  -1   2   9        9.67       61.94     13.69 o
   0   2   9      421.94      386.45     26.19 o
   1   2   9    18752.43    19688.32    473.43 o
   2   2   9     2937.04     3499.21     93.12 o
   3   2   9       41.01       45.77     14.75 o
   4   2   9      197.32      240.39     29.04 o
   5   2   9     5937.54     6704.91    215.08 o
   6   2   9      741.92      758.51     65.00 o
   7   2   9      501.52      664.76     65.70 o
   8   2   9     1087.24     1258.20     91.63 o
   9   2   9     1035.28     1120.07    114.15 o
 -11   3   9     1511.45     1645.29    148.46 o
 -10   3   9       18.39      -59.31     66.75 o
  -9   3   9     3329.25     3189.36    285.37 o
  -8   3   9     7573.50     7887.28    311.41 o
  -7   3   9      387.83      525.89     48.24 o
  -6   3   9       28.95      165.61     33.29 o
  -5   3   9    12403.39    11729.09    438.84 o
  -4   3   9     3401.06     3908.97    258.32 o
  -3   3   9       49.43      157.67     46.42 o
  -2   3   9      488.21      315.68     19.85 o
  -1   3   9      197.46      550.55     24.16 o
   0   3   9       88.05       69.35     18.15 o
   1   3   9        0.51      128.09     26.76 o
   2   3   9     6727.27     7101.42    192.40 o
   3   3   9      881.64     1081.41     46.37 o
   4   3   9      559.34      593.08     37.74 o
   5   3   9      710.40      728.60     50.02 o
   6   3   9       76.60       88.82     41.84 o
   7   3   9      748.91      964.02    116.89 o
   8   3   9       15.28       53.05     49.43 o
   9   3   9      364.68      356.25     65.78 o
 -11   4   9      703.80      742.83    113.43 o
 -10   4   9       69.63       98.72     73.78 o
  -9   4   9     3525.67     3419.48    325.66 o
  -8   4   9      604.13     1003.27     93.23 o
  -7   4   9      201.93      288.67     65.79 o
  -6   4   9     2822.69     2529.82    102.65 o
  -5   4   9      698.63      698.50     64.68 o
  -4   4   9     2135.42     2207.02    158.34 o
  -3   4   9     1796.57     1891.92     56.40 o
  -2   4   9     9370.91     9466.61    215.36 o
  -1   4   9      216.53      225.62     16.29 o
   0   4   9       94.39      141.17     21.29 o
   1   4   9     4268.48     4092.97    144.64 o
   2   4   9     4950.02     4847.28    148.63 o
   3   4   9       33.97       42.15     17.89 o
   4   4   9     3710.16     3492.96    110.45 o
   5   4   9     4819.64     5077.98    170.08 o
   6   4   9      164.52      142.86     43.26 o
   7   4   9      126.06      193.39     51.32 o
   8   4   9     2837.21     2872.94    137.43 o
   9   4   9       31.90       27.16     49.96 o
 -11   5   9      494.42      671.63    295.94 o
 -10   5   9       11.14        0.06     68.43 o
  -9   5   9     2699.81     2518.36    131.21 o
  -8   5   9    10058.98    10179.44    393.81 o
  -7   5   9      167.45      162.85     39.45 o
  -6   5   9      516.96      652.02     49.28 o
  -5   5   9       43.82       17.35     24.41 o
  -4   5   9     1443.33     1446.49     59.95 o
  -3   5   9        0.71       -4.67     18.94 o
  -2   5   9     6509.04     5652.67    132.56 o
  -1   5   9     1050.35     1728.39     48.20 o
   0   5   9       75.20       85.90     15.67 o
   1   5   9       42.89       80.14     27.46 o
   2   5   9     2974.30     2838.23    109.05 o
   3   5   9      682.57      764.02     40.64 o
   4   5   9     2463.30     2693.09     99.58 o
   5   5   9       92.25       53.26     31.91 o
   6   5   9     1374.76     1685.14     97.78 o
   7   5   9      266.23      346.83     56.94 o
   8   5   9      660.28      710.52     71.04 o
   9   5   9       14.98       47.23     50.99 o
 -11   6   9       21.69       55.63     80.61 o
 -10   6   9      129.78       93.93     76.33 o
  -9   6   9      190.61      188.98     46.31 o
  -8   6   9       48.93      303.44     42.32 o
  -7   6   9      615.07      516.09     52.37 o
  -6   6   9     4025.26     3836.97    115.80 o
  -5   6   9       40.88       27.81     25.18 o
  -4   6   9      813.24      603.06     37.73 o
  -3   6   9      455.53      429.24     31.93 o
  -2   6   9    16250.64    17073.41    424.25 o
  -1   6   9      638.99      511.62     36.96 o
   0   6   9       54.80      130.38     21.81 o
   1   6   9     4429.39     5017.48    175.28 o
   2   6   9      799.68      593.60     51.68 o
   3   6   9      723.17      663.63     48.47 o
   4   6   9     6825.12     6441.49    226.30 o
   5   6   9       41.06       72.47     45.20 o
   6   6   9       18.87       16.66     35.12 o
   7   6   9      485.22      549.01    107.93 o
   8   6   9     7985.17     7505.68    249.69 o
   9   6   9       90.31       94.30     53.13 o
 -11   7   9        5.59      177.14    110.98 o
 -10   7   9        7.82       58.29     55.94 o
  -9   7   9      152.68      207.16     47.66 o
  -8   7   9     4056.24     4183.30    142.14 o
  -7   7   9      205.95      173.01     36.66 o
  -6   7   9      339.97      398.19     35.33 o
  -5   7   9     1754.26     1830.25     91.21 o
  -4   7   9     2668.57     2619.87     90.63 o
  -3   7   9       92.94      118.26     23.48 o
  -2   7   9    14917.43    13411.54    324.48 o
  -1   7   9       27.14       27.29     17.95 o
   0   7   9       52.81      125.96     23.40 o
   1   7   9       33.83        7.65     24.79 o
   2   7   9     2870.58     2595.90    104.38 o
   3   7   9        8.28      -35.57     38.14 o
   4   7   9     5915.16     6594.55    231.23 o
   5   7   9      314.44      263.71     46.45 o
   6   7   9       12.13      -34.74     33.66 o
   7   7   9       74.70       24.60     40.97 o
   8   7   9      432.28      426.45     56.09 o
 -11   8   9      222.59       61.84     83.14 o
 -10   8   9      458.23      350.18     69.57 o
  -9   8   9      412.68      458.31     60.64 o
  -8   8   9       99.06      186.58     40.31 o
  -7   8   9       82.53      105.59     31.58 o
  -6   8   9     1179.62     1276.27     58.72 o
  -5   8   9      824.77      807.14     47.89 o
  -4   8   9        1.46       27.15     24.33 o
  -3   8   9       21.39       31.41     23.22 o
  -2   8   9    36946.99    38064.14    980.09 o
  -1   8   9       55.23        2.98     18.27 o
   0   8   9      116.64      160.64     25.51 o
   1   8   9        2.51        9.14     25.27 o
   2   8   9     3036.22     2834.49    146.07 o
   3   8   9      119.23      114.57     35.77 o
   4   8   9    20099.96    18979.93    551.84 o
   5   8   9       47.10      116.19     40.56 o
   6   8   9       80.56       89.32     38.23 o
   7   8   9       16.59       70.74     57.73 o
   8   8   9     4720.12     3810.25    197.13 o
 -10   9   9        5.65       20.76     58.19 o
  -9   9   9     1253.90     1240.19     97.00 o
  -8   9   9     3046.23     2934.78    111.22 o
  -7   9   9       49.89       64.89     31.91 o
  -6   9   9        7.16       41.47     28.00 o
  -5   9   9      928.06     1070.38     66.43 o
  -4   9   9      616.03      681.30     58.22 o
  -3   9   9     1893.70     1929.28     72.84 o
  -2   9   9    10721.89     9959.84    290.65 o
  -1   9   9      283.35      361.82     31.79 o
   0   9   9       59.38       34.34     22.86 o
   1   9   9      455.14      320.94     36.73 o
   2   9   9     4948.42     5022.61    180.55 o
   3   9   9      192.47      122.24     37.84 o
   4   9   9     9885.34    10932.02    368.34 o
   5   9   9      680.96      742.91     87.91 o
   6   9   9       14.42       93.42     46.67 o
   7   9   9     1500.41     1255.66    115.71 o
   8   9   9      388.64      298.39     83.72 o
 -10  10   9      399.21      285.86     68.14 o
  -9  10   9      973.36      937.70     87.94 o
  -8  10   9        1.06       25.33     38.54 o
  -7  10   9      120.34      150.01     34.54 o
  -6  10   9      126.41      131.68     31.81 o
  -5  10   9       24.85        5.91     30.18 o
  -4  10   9        7.20       28.98     25.85 o
  -3  10   9      192.36      234.35     28.10 o
  -2  10   9    13163.51    14135.88    406.73 o
  -1  10   9        4.53      -10.32     23.50 o
   0  10   9      381.57      386.28     33.87 o
   1  10   9     2900.57     3050.14    118.60 o
   2  10   9     5097.33     4852.34    177.72 o
   3  10   9      237.79      181.94     40.33 o
   4  10   9    22157.80    21037.38    807.05 o
   5  10   9      264.68      415.90     65.15 o
   6  10   9      469.81      423.26     59.08 o
   7  10   9       89.10       51.30     60.24 o
   8  10   9     1529.54     1737.90    131.99 o
 -10  11   9       10.83       11.62     59.98 o
  -9  11   9     2489.68     2196.82    146.45 o
  -8  11   9     2288.36     2140.01     86.58 o
  -7  11   9     1331.13     1407.18     66.96 o
  -6  11   9       38.78       26.27     30.50 o
  -5  11   9      341.02      297.23     37.02 o
  -4  11   9      322.36      373.19     44.44 o
  -3  11   9      684.58      708.96     73.42 o
  -2  11   9      937.25      826.79     46.30 o
  -1  11   9     1621.54     1822.95     74.02 o
   0  11   9      413.31      431.87     37.64 o
   1  11   9       51.49       53.54     30.99 o
   2  11   9     3548.77     3252.49    130.56 o
   3  11   9      511.41      483.74     52.77 o
   4  11   9     4220.13     4386.22    199.86 o
   5  11   9      718.13      686.44     77.01 o
   6  11   9       53.21       31.86     56.70 o
   7  11   9      759.03      968.81     89.43 o
   8  11   9      167.52      151.76     70.19 o
 -10  12   9       67.14      172.24     96.34 o
  -9  12   9     3229.05     3004.95    136.96 o
  -8  12   9      178.46      237.45     46.81 o
  -7  12   9       19.16       39.39     34.34 o
  -6  12   9      423.20      570.02     50.27 o
  -5  12   9       94.62      120.18     40.02 o
  -4  12   9       11.88       51.64     44.43 o
  -3  12   9     2049.24     2164.73     96.36 o
  -2  12   9     1848.47     1984.28     77.84 o
  -1  12   9       58.59       64.89     25.85 o
   0  12   9      138.97      173.08     29.27 o
   1  12   9     4208.83     4436.02    163.86 o
   2  12   9     2349.49     2245.64    143.21 o
   3  12   9       84.56       39.44     38.61 o
   4  12   9     4312.05     4036.48    189.54 o
   5  12   9     2964.26     3116.17    162.74 o
   6  12   9       10.28      -26.88     55.59 o
   7  12   9       85.94       38.55     61.02 o
  -9  13   9      950.44      798.64     91.07 o
  -8  13   9      769.45      702.64     83.48 o
  -7  13   9       62.97       70.98     40.98 o
  -6  13   9      517.31      524.31     50.63 o
  -5  13   9     6750.01     6085.72    215.07 o
  -4  13   9      129.42      109.02     40.36 o
  -3  13   9      183.55      226.96     61.97 o
  -2  13   9      161.51      126.34     38.22 o
  -1  13   9      862.35      888.29     53.12 o
   0  13   9      183.77      256.01     35.64 o
   1  13   9       86.47      177.22     39.77 o
   2  13   9      232.16      169.84     43.00 o
   3  13   9      749.35      795.89     68.08 o
   4  13   9       18.96       57.44     52.14 o
   5  13   9      183.18      117.67     59.95 o
   6  13   9        2.51      -86.91     58.90 o
   7  13   9     1193.55     1317.25    128.13 o
  -9  14   9     1212.03     1242.52    108.62 o
  -8  14   9      136.72      152.90     70.46 o
  -7  14   9       98.39      135.98     43.56 o
  -6  14   9      384.53      471.44     50.41 o
  -5  14   9     2288.84     2509.83    214.63 o
  -4  14   9      251.04      246.05     45.80 o
  -3  14   9     3085.64     2843.96    119.01 o
  -2  14   9     1656.93     1811.47     92.91 o
  -1  14   9        5.62       49.07     29.28 o
   0  14   9      472.17      551.53     46.18 o
   1  14   9    17880.31    18348.97    683.84 o
   2  14   9     1087.07     1128.57     73.72 o
   3  14   9        0.24       28.20     43.02 o
   4  14   9       50.51        8.85     53.60 o
   5  14   9     2564.55     2636.47    203.22 o
   6  14   9      131.87       78.07     67.21 o
   7  14   9      290.20      170.90     64.20 o
  -9  15   9      759.46      972.45    120.41 o
  -8  15   9       15.04      -37.80     59.57 o
  -7  15   9      150.87      152.33     45.91 o
  -6  15   9      520.41      453.22     51.15 o
  -5  15   9    10508.16    10205.23    307.13 o
  -4  15   9      328.07      491.04     90.84 o
  -3  15   9      319.20      265.71     47.21 o
  -2  15   9       57.59       84.12     40.72 o
  -1  15   9       88.62      284.10     52.85 o
   0  15   9        2.32       -0.69     31.65 o
   1  15   9      491.34      458.70     57.98 o
   2  15   9      212.03      186.74     47.59 o
   3  15   9      669.21      777.44    132.49 o
   4  15   9     1166.36     1211.67    204.32 o
   5  15   9       25.65       26.16     62.81 o
   6  15   9        0.82       12.16     69.99 o
  -8  16   9       27.48      -35.16     61.54 o
  -7  16   9      400.86      395.31     61.17 o
  -6  16   9      939.20     1091.55     71.80 o
  -5  16   9     2550.98     2436.29    102.83 o
  -4  16   9     1248.01     1192.06     78.98 o
  -3  16   9     2314.52     2262.15    109.53 o
  -2  16   9     1749.00     1883.55    195.08 o
  -1  16   9       93.03       45.41     41.83 o
   0  16   9      414.90      492.20     48.31 o
   1  16   9    16255.15    16162.08    608.61 o
   2  16   9       21.48      -36.36     47.01 o
   3  16   9       13.60      -46.17     59.83 o
   4  16   9     1428.15     1315.59    120.13 o
   5  16   9     2026.68     2245.34    144.93 o
   6  16   9      528.21      371.58     84.70 o
  -8  17   9      467.14      403.70     80.11 o
  -7  17   9      221.54      154.10     68.59 o
  -6  17   9      172.92      288.31     51.14 o
  -5  17   9     4503.02     4456.02    154.96 o
  -4  17   9       15.97       82.15     48.79 o
  -3  17   9      107.65      120.43     47.51 o
  -2  17   9      604.34      469.79     58.19 o
  -1  17   9      576.04      770.45     97.44 o
   0  17   9      959.07     1085.66     67.75 o
   1  17   9        0.27      208.23     85.05 o
   2  17   9     1115.35     1033.27     98.12 o
   3  17   9      175.06      106.18     70.13 o
   4  17   9      805.19      872.64    110.59 o
   5  17   9       16.93       40.69     76.50 o
   6  17   9       55.79       53.74     80.75 o
  -7  18   9        0.16      -44.96     64.76 o
  -6  18   9     2837.57     2938.06    119.18 o
  -5  18   9     2002.44     1936.46     94.14 o
  -4  18   9      665.97      580.83     64.05 o
  -3  18   9     1472.90     1683.48     97.56 o
  -2  18   9     2250.56     2454.04    114.99 o
  -1  18   9      250.01      153.93     47.04 o
   0  18   9       21.87       28.35     40.32 o
   1  18   9     4051.48     4035.49    198.12 o
   2  18   9      385.57      499.38    122.21 o
   3  18   9      390.29      310.44     81.25 o
   4  18   9      872.13      878.72    175.71 o
   5  18   9     2116.23     2559.37    335.57 o
  -7  19   9       76.73      112.01     70.46 o
  -6  19   9       34.38      105.40     50.08 o
  -5  19   9     2619.70     2522.86    110.98 o
  -4  19   9      529.30      394.07     61.15 o
  -3  19   9      144.34      178.04     53.28 o
  -2  19   9     1053.01      967.03     71.18 o
  -1  19   9      865.44     1117.50    107.30 o
   0  19   9      393.55      461.65     73.07 o
   1  19   9      292.62      289.04     55.94 o
   2  19   9     2695.67     2868.76    187.87 o
   3  19   9       15.55       38.25     76.63 o
   4  19   9      818.53      673.75    107.75 o
  -6  20   9      456.13      538.89     82.53 o
  -5  20   9      254.43      361.85     56.71 o
  -4  20   9      426.97      338.58     61.79 o
  -3  20   9      687.01      919.66     91.01 o
  -2  20   9     1692.76     2009.61    102.40 o
  -1  20   9      426.27      255.53     54.01 o
   0  20   9       28.64      -18.59     59.63 o
   1  20   9      521.34      790.74    131.88 o
   2  20   9      565.65      486.91     76.00 o
   3  20   9      948.50      957.39    116.12 o
   4  20   9      869.95      887.83    199.49 o
  -5  21   9      371.85      303.50     54.18 o
  -4  21   9      225.94      224.07     52.22 o
  -3  21   9       26.06       12.71     51.08 o
  -2  21   9     1374.03     1211.92    145.10 o
  -1  21   9        9.60       49.16     50.19 o
   0  21   9      204.06      193.80     70.24 o
   1  21   9       21.28      -60.94     95.12 o
   2  21   9     2062.65     2136.36    137.96 o
   3  21   9       13.74       61.53     76.82 o
  -4  22   9      250.56      270.63     54.90 o
  -3  22   9      483.36      673.60     70.43 o
  -2  22   9     4650.41     4960.26    179.06 o
  -1  22   9      238.15      261.20     66.64 o
   0  22   9      630.04      511.12    171.09 o
   1  22   9      743.13      981.49    205.44 o
   2  22   9     1683.83     1383.46    146.53 o
  -2  23   9     1745.22     1638.79    108.34 o
  -1  23   9      685.54      802.79    120.52 o
   0  23   9      196.11      124.20     90.10 o
 -10   0  10     6418.14     6325.66    466.37 o
  -8   0  10     1227.52     1186.39    149.29 o
  -6   0  10    27459.86    27398.94    999.47 o
  -4   0  10        9.69      139.29     38.76 o
  -2   0  10     5429.61     5554.18    215.29 o
   0   0  10     4468.53     4549.26    337.68 o
   2   0  10    16287.51    18020.52    581.66 o
   4   0  10     2026.98     1988.58     85.02 o
   6   0  10    10522.65    10463.43    523.44 o
   8   0  10      102.08       88.22     75.93 o
 -11   1  10       65.19      127.34     82.48 o
 -10   1  10     1025.19     1254.59    123.27 o
  -9   1  10       12.58       13.81     63.99 o
  -8   1  10      452.97      636.21    231.20 o
  -7   1  10      275.42      264.80     43.73 o
  -6   1  10      716.61     2101.52    107.53 o
  -5   1  10       81.38      165.26     26.68 o
  -4   1  10    14154.58    14284.13    455.79 o
  -3   1  10        1.58        2.68     18.24 o
  -2   1  10      336.04      286.84     24.42 o
  -1   1  10      136.06      228.19     19.14 o
   0   1  10    46746.06    51146.00   1296.92 o
   1   1  10      677.55      675.20     30.96 o
   2   1  10     1494.15     1532.16     76.15 o
   3   1  10      932.42     1127.13     61.05 o
   4   1  10     4500.06     5151.78    150.81 o
   5   1  10      103.59      101.70     39.17 o
   6   1  10     5071.08     5325.93    206.62 o
   7   1  10     1498.75     1654.56    101.85 o
   8   1  10       10.86       38.17     52.09 o
   9   1  10        0.63       63.16     57.43 o
 -11   2  10        0.10       84.14     78.46 o
 -10   2  10     4319.36     3934.56    228.41 o
  -9   2  10     1422.67     1655.56    202.80 o
  -8   2  10      234.47      337.01     71.46 o
  -7   2  10      674.28      746.90     62.41 o
  -6   2  10    18533.74    18466.09    586.58 o
  -5   2  10       15.87      142.45     23.63 o
  -4   2  10       78.17      207.20     36.18 o
  -3   2  10     2514.86     2513.64    154.92 o
  -2   2  10      712.03      975.33     84.15 o
  -1   2  10      228.64      228.55     19.02 o
   0   2  10      350.61      474.78     52.63 o
   1   2  10     7017.87     7714.69    192.65 o
   2   2  10     3585.47     3930.97    104.77 o
   3   2  10      726.86      571.43     27.93 o
   4   2  10     1565.01     1824.50     70.04 o
   5   2  10        4.57       -6.97     34.54 o
   6   2  10     4125.97     4133.36    168.71 o
   7   2  10      234.22      404.69     68.46 o
   8   2  10       67.92       59.10     51.63 o
   9   2  10      848.62      917.55     89.82 o
 -11   3  10      142.64       62.09     81.27 o
 -10   3  10      952.56      882.57    109.11 o
  -9   3  10      273.28      476.34     83.94 o
  -8   3  10      986.80      994.16     80.18 o
  -7   3  10     2008.98     2135.92     95.25 o
  -6   3  10      665.24     1347.74    115.26 o
  -5   3  10      979.21      935.28     55.89 o
  -4   3  10    13573.97    13525.25    388.11 o
  -3   3  10     3257.07     3226.28     99.46 o
  -2   3  10      237.35      165.40     17.93 o
  -1   3  10      119.39       72.39     14.27 o
   0   3  10     1871.46     1778.71    101.16 o
   1   3  10     2051.57     2482.46    151.41 o
   2   3  10      955.27      844.02     45.40 o
   3   3  10     7203.76     7562.14    206.27 o
   4   3  10     1895.73     1848.67     71.16 o
   5   3  10        7.49      -40.33     34.65 o
   6   3  10     1065.73     1152.45     80.05 o
   7   3  10     5832.09     5503.45    217.02 o
   8   3  10       32.47       43.73     52.96 o
   9   3  10        0.33       51.77     57.61 o
 -11   4  10      160.87      104.07     82.15 o
 -10   4  10      781.73      802.72    106.30 o
  -9   4  10     2786.02     2584.88    167.67 o
  -8   4  10      120.63      280.13     60.42 o
  -7   4  10      293.72      411.39     64.07 o
  -6   4  10     5022.18     5131.92    179.44 o
  -5   4  10      561.60      657.71     48.29 o
  -4   4  10        9.33       32.15     20.91 o
  -3   4  10     2877.11     2926.90     81.04 o
  -2   4  10     1098.95     1355.20     65.48 o
  -1   4  10       47.06      144.48     15.39 o
   0   4  10      189.12      131.70     18.73 o
   1   4  10    11491.93    11839.33    387.63 o
   2   4  10      514.17      931.74    106.52 o
   3   4  10      628.76      532.37     34.66 o
   4   4  10      288.49      317.43     32.63 o
   5   4  10      132.96      126.63     34.90 o
   6   4  10      378.81      438.90     56.96 o
   7   4  10       48.21      411.70     58.05 o
   8   4  10       18.28       21.42     52.13 o
 -11   5  10      809.47     1003.36    122.34 o
 -10   5  10       54.26       23.14     70.92 o
  -9   5  10     1157.21     1318.67    179.68 o
  -8   5  10     1545.88     1849.67    108.12 o
  -7   5  10     8452.18     8198.02    278.09 o
  -6   5  10       60.47       97.38     27.14 o
  -5   5  10      272.84      266.99     32.05 o
  -4   5  10     2721.25     2902.52     99.61 o
  -3   5  10     3120.91     2685.44     75.06 o
  -2   5  10        4.86       39.02     17.42 o
  -1   5  10     1051.55      879.79     54.87 o
   0   5  10      607.88      502.49     29.25 o
   1   5  10      418.72      394.64     37.38 o
   2   5  10      166.57      139.20     23.81 o
   3   5  10    18737.98    19563.18    634.08 o
   4   5  10     2089.00     1997.19     82.61 o
   5   5  10       10.41       33.00     32.65 o
   6   5  10      484.49      575.05     62.09 o
   7   5  10     9463.93     9111.35    331.43 o
   8   5  10       53.77       93.97     77.04 o
 -11   6  10      290.90      333.08     94.30 o
 -10   6  10        7.84       24.41     72.36 o
  -9   6  10     3493.73     3086.92    128.97 o
  -8   6  10      349.32      540.89     49.77 o
  -7   6  10      643.14      624.82     46.97 o
  -6   6  10        4.01       15.20     30.62 o
  -5   6  10       59.67       83.36     27.68 o
  -4   6  10       67.99      114.21     25.88 o
  -3   6  10     3736.96     3835.54    122.39 o
  -2   6  10       35.06       81.37     15.11 o
  -1   6  10     1544.15     1335.80     51.86 o
   0   6  10      831.88      706.73     37.11 o
   1   6  10     2388.18     2346.32     95.47 o
   2   6  10       78.83       64.42     33.65 o
   3   6  10     2702.25     2603.97    108.85 o
   4   6  10       79.21       25.18     34.76 o
   5   6  10        3.00      -30.64     32.61 o
   6   6  10      223.29      246.40     51.22 o
   7   6  10       87.33      387.77     58.99 o
   8   6  10      477.43      429.28     65.73 o
 -11   7  10     2241.80     2157.48    174.21 o
 -10   7  10        3.38       22.54     72.29 o
  -9   7  10      867.65      975.26     72.01 o
  -8   7  10       36.73       66.94     37.61 o
  -7   7  10     1076.97     1293.56     67.20 o
  -6   7  10       94.76      145.93     30.34 o
  -5   7  10        5.36       19.45     26.56 o
  -4   7  10      292.14      278.03     31.44 o
  -3   7  10     4249.03     3891.59    155.98 o
  -2   7  10     1300.81     1265.12     75.57 o
  -1   7  10     3428.84     3353.29    100.93 o
   0   7  10      454.08      677.97     41.07 o
   1   7  10      613.81      623.33     44.41 o
   2   7  10      457.41      374.72     38.95 o
   3   7  10    15639.73    15759.34    517.30 o
   4   7  10       30.84      -26.83     35.13 o
   5   7  10      162.67       67.67     40.96 o
   6   7  10      566.59      499.01    114.81 o
   7   7  10     7091.76     6489.32    290.11 o
   8   7  10        6.83       41.80     64.09 o
 -11   8  10        0.92      132.81     84.63 o
 -10   8  10      117.94      153.51     78.32 o
  -9   8  10     2986.43     2763.09    122.38 o
  -8   8  10        4.07       22.89     36.58 o
  -7   8  10     1188.93     1094.57     56.26 o
  -6   8  10      307.22      311.05     35.88 o
  -5   8  10       56.58      138.85     86.05 o
  -4   8  10        0.71       34.27     25.29 o
  -3   8  10     8625.03     9420.35    249.82 o
  -2   8  10        1.29       64.23     19.69 o
  -1   8  10     2290.35     2110.68     71.26 o
   0   8  10        8.60      -17.98     20.45 o
   1   8  10     2954.30     2844.98    112.66 o
   2   8  10       12.19       -2.43     36.36 o
   3   8  10     1312.56      967.65     62.19 o
   4   8  10      467.63      424.29     51.01 o
   5   8  10     3683.08     3431.92    166.95 o
   6   8  10     1701.31     1608.39     96.86 o
   7   8  10       89.07       98.62     60.27 o
   8   8  10       59.43       -5.70     62.83 o
 -10   9  10      185.61      140.63     61.84 o
  -9   9  10      169.86      352.87     50.13 o
  -8   9  10        2.47       62.33     39.53 o
  -7   9  10      977.91     1012.03     55.99 o
  -6   9  10       10.01       13.71     28.77 o
  -5   9  10       78.86       48.40     28.53 o
  -4   9  10     3748.13     3666.93    120.49 o
  -3   9  10    16922.01    16644.34    473.66 o
  -2   9  10      521.46      577.66     33.64 o
  -1   9  10     6702.67     6441.34    179.48 o
   0   9  10      435.91      525.70     39.02 o
   1   9  10     1209.20     1448.72    198.89 o
   2   9  10       54.33        3.50     31.20 o
   3   9  10     7835.72     8436.26    290.59 o
   4   9  10      148.24       85.83     46.34 o
   5   9  10        1.00       81.80     51.43 o
   6   9  10      627.47      525.31     62.77 o
   7   9  10     2159.09     2336.20    150.45 o
   8   9  10        5.73       12.44     73.67 o
 -10  10  10      879.80      960.78     94.63 o
  -9  10  10      979.49      869.91     76.11 o
  -8  10  10      479.47      366.62     48.10 o
  -7  10  10      650.60      541.42     44.09 o
  -6  10  10      624.86      676.57     45.87 o
  -5  10  10       52.11       73.64     30.17 o
  -4  10  10       86.78       59.63     34.75 o
  -3  10  10    12326.45    12454.78    403.81 o
  -2  10  10      192.93      232.35     29.97 o
  -1  10  10     1081.76     1197.62     88.23 o
   0  10  10        1.56       -1.72     23.51 o
   1  10  10     2063.57     2001.35     91.32 o
   2  10  10      150.93      144.25     38.28 o
   3  10  10      192.36      161.81     40.45 o
   4  10  10     1055.09      921.10     81.50 o
   5  10  10     3073.23     3152.43    172.16 o
   6  10  10      606.97      649.40     68.05 o
   7  10  10      132.73      313.38     73.34 o
   8  10  10        0.95       61.45     69.00 o
 -10  11  10      428.11      325.13     96.19 o
  -9  11  10       16.35        8.95     51.65 o
  -8  11  10      157.01      154.80     40.11 o
  -7  11  10     1927.47     2048.76    104.40 o
  -6  11  10      114.75      123.40     38.25 o
  -5  11  10      675.02      702.57     56.92 o
  -4  11  10     1047.07     1163.10     71.48 o
  -3  11  10     4018.42     3878.51    146.26 o
  -2  11  10      328.81      324.33     39.04 o
  -1  11  10      445.13      417.99     33.22 o
   0  11  10     2526.03     2344.79     96.11 o
   1  11  10      986.94     1018.77     71.32 o
   2  11  10      245.17      148.77     40.11 o
   3  11  10     5054.76     5154.53    192.07 o
   4  11  10      280.55      325.17     51.90 o
   5  11  10        1.96       16.02     53.48 o
   6  11  10        9.09       73.32     58.15 o
   7  11  10     2716.47     2625.93    157.47 o
 -10  12  10     1192.47     1164.78    128.45 o
  -9  12  10      355.59      261.61     71.39 o
  -8  12  10      156.86      101.10     44.48 o
  -7  12  10      513.78      321.15     46.45 o
  -6  12  10     5970.01     5953.30    190.98 o
  -5  12  10        2.41       39.94     39.50 o
  -4  12  10      331.69      264.75     43.54 o
  -3  12  10     2389.53     2298.40    101.32 o
  -2  12  10      504.56      582.74     73.64 o
  -1  12  10        0.25       19.06     26.15 o
   0  12  10      272.11      225.48     31.00 o
   1  12  10     2758.01     2613.43    114.55 o
   2  12  10     5288.46     5623.30    205.30 o
   3  12  10      696.42      680.06     69.51 o
   4  12  10      843.57      865.73    118.73 o
   5  12  10       42.02        8.43     55.28 o
   6  12  10      477.88      498.84     78.62 o
   7  12  10        1.13       37.72     99.47 o
  -9  13  10       23.50       34.31     67.56 o
  -8  13  10      359.92      279.87     56.50 o
  -7  13  10       78.47       58.00     42.26 o
  -6  13  10      125.59      234.65     43.54 o
  -5  13  10      440.06      551.63     56.72 o
  -4  13  10      700.50     1031.55     72.35 o
  -3  13  10      174.12      212.69     42.15 o
  -2  13  10      176.78      136.60     39.70 o
  -1  13  10       46.91      100.57     30.68 o
   0  13  10    12191.28    11788.64    320.95 o
   1  13  10     3335.93     3157.27    130.18 o
   2  13  10      459.54      322.64     49.31 o
   3  13  10     1529.81     1685.66     95.54 o
   4  13  10     2179.73     2245.74    137.11 o
   5  13  10      122.23      208.66     64.72 o
   6  13  10      560.84      579.55     82.93 o
   7  13  10     1334.64     1345.07    100.66 o
  -9  14  10      409.95      390.04     78.15 o
  -8  14  10       48.52      -39.40     89.12 o
  -7  14  10      182.04      143.27     45.77 o
  -6  14  10     5802.18     5757.19    187.70 o
  -5  14  10      576.12      698.23     64.17 o
  -4  14  10       17.45       62.14     42.44 o
  -3  14  10       73.92       36.66     39.98 o
  -2  14  10     1642.38     2027.97    100.03 o
  -1  14  10      751.98      856.22     54.30 o
   0  14  10      579.89      546.69     45.99 o
   1  14  10     2736.88     2616.26    116.74 o
   2  14  10     2433.76     2370.71    113.54 o
   3  14  10        4.19      -56.98     41.24 o
   4  14  10      766.48      811.26     84.53 o
   5  14  10       52.58       35.79     63.07 o
   6  14  10     1416.31     1281.94    113.87 o
  -9  15  10       92.07      144.57     72.28 o
  -8  15  10      118.92      108.53     65.92 o
  -7  15  10      209.53      174.30     48.20 o
  -6  15  10      297.83      300.45     66.11 o
  -5  15  10      137.82      225.42     50.72 o
  -4  15  10     5932.59     6220.22    325.70 o
  -3  15  10       33.62       84.06     44.25 o
  -2  15  10       43.73       29.90     43.10 o
  -1  15  10       15.34       22.04     44.36 o
   0  15  10    14278.99    14648.96    428.47 o
   1  15  10     2484.31     2173.61    280.02 o
   2  15  10      120.01       93.44     55.68 o
   3  15  10       21.72       32.07     55.39 o
   4  15  10     2680.69     2832.66    157.60 o
   5  15  10      280.69      287.55     75.67 o
   6  15  10     1037.90      857.75     98.92 o
  -8  16  10       28.96      123.39     68.23 o
  -7  16  10        0.20      -66.42     44.28 o
  -6  16  10     4821.54     4643.78    161.30 o
  -5  16  10      325.72      489.94     61.36 o
  -4  16  10       23.91      121.08     49.31 o
  -3  16  10      542.03      556.28     60.49 o
  -2  16  10     2137.52     2104.57    133.48 o
  -1  16  10      362.77      417.41     55.95 o
   0  16  10      662.39      710.31     59.83 o
   1  16  10     1277.41     1257.35     94.10 o
   2  16  10      138.94      164.85     57.03 o
   3  16  10      922.14      740.31     82.16 o
   4  16  10      358.57      375.48    103.45 o
   5  16  10      476.02      520.35     87.18 o
   6  16  10     1685.69     1631.76    130.69 o
  -8  17  10      162.74       59.02     68.82 o
  -7  17  10       98.57       63.32     56.17 o
  -6  17  10      283.82      364.99     54.17 o
  -5  17  10      567.47      544.12     58.15 o
  -4  17  10     6858.31     6993.47    248.91 o
  -3  17  10     1553.60     1327.33     85.46 o
  -2  17  10       47.34       83.78     47.87 o
  -1  17  10       25.72      -34.69     44.60 o
   0  17  10     7177.07     7273.13    255.96 o
   1  17  10       14.01       81.32     46.19 o
   2  17  10      223.76      196.08     79.85 o
   3  17  10     1649.13     1784.15    149.67 o
   4  17  10     1274.86     1352.28    135.62 o
   5  17  10      273.02      336.40    135.03 o
  -7  18  10       24.21       -9.04     86.00 o
  -6  18  10     6477.77     6178.52    213.02 o
  -5  18  10      187.93      243.33     53.19 o
  -4  18  10       90.35      214.70     54.89 o
  -3  18  10     1851.87     1921.17    121.28 o
  -2  18  10       75.54      156.06     52.50 o
  -1  18  10      615.80      603.10     65.38 o
   0  18  10      906.01      630.03     78.24 o
   1  18  10     3680.11     3451.03    145.93 o
   2  18  10      622.62      721.19     82.25 o
   3  18  10      464.54      434.71     88.20 o
   4  18  10       21.39       34.50     89.84 o
   5  18  10       83.91      164.50     86.34 o
  -6  19  10      582.67      689.59     65.53 o
  -5  19  10      465.01      561.61     62.11 o
  -4  19  10     3839.19     3727.81    156.94 o
  -3  19  10     1073.37      947.26    100.11 o
  -2  19  10      223.89      176.54     54.61 o
  -1  19  10       85.58       46.64     48.06 o
   0  19  10     1474.42     1591.99    145.42 o
   1  19  10       73.23       41.96     50.54 o
   2  19  10      441.91      307.98     79.65 o
   3  19  10     3021.14     3069.74    202.34 o
   4  19  10      621.08      528.53    101.58 o
  -6  20  10      818.50      856.71     72.69 o
  -5  20  10      110.84      127.47     53.14 o
  -4  20  10      399.13      504.46     67.63 o
  -3  20  10     2938.49     2779.83    133.48 o
  -2  20  10        1.49      -61.23     47.55 o
  -1  20  10      375.20      306.60     55.88 o
   0  20  10       14.21       20.21     62.54 o
   1  20  10     1456.67     1519.42    118.09 o
   2  20  10       32.67       67.14     63.69 o
   3  20  10      135.20       60.03    105.69 o
  -5  21  10      175.51      131.16     54.45 o
  -4  21  10      647.26      724.07     73.35 o
  -3  21  10     1926.62     1701.40     97.39 o
  -2  21  10     1091.88      990.37     85.00 o
  -1  21  10      728.71      722.08     77.83 o
   0  21  10      105.34      -19.65     65.97 o
   1  21  10      589.38      430.75     98.47 o
   2  21  10      302.64      266.51     97.61 o
  -3  22  10     2501.84     2489.15    120.98 o
  -2  22  10      123.07      128.72     58.19 o
  -1  22  10       49.50       20.06     68.59 o
   0  22  10       59.99      -33.16     69.14 o
   1  22  10     1582.32     1397.30    211.38 o
 -11   0  11      548.98      981.61    171.75 o
  -9   0  11      320.67      446.55    121.55 o
  -7   0  11      315.52      334.25     91.16 o
  -5   0  11    37273.05    36550.32   1620.33 o
  -3   0  11      505.79      406.95     49.04 o
  -1   0  11    21781.60    22296.85    815.29 o
   1   0  11    10609.48    11105.92    364.43 o
   3   0  11     8207.17     7720.22    260.90 o
   5   0  11     4317.03     4278.75    242.45 o
   7   0  11      223.55      132.44     75.24 o
 -11   1  11     8686.05     7694.44    394.22 o
 -10   1  11       61.71      163.75     79.54 o
  -9   1  11        6.61        8.04     63.01 o
  -8   1  11      152.82      211.00     66.67 o
  -7   1  11     1985.62     2068.24    111.33 o
  -6   1  11      895.33     1085.09     60.16 o
  -5   1  11     2135.72     4833.12    216.43 o
  -4   1  11       21.19       46.39     27.05 o
  -3   1  11       57.44       79.25     23.38 o
  -2   1  11      279.95      275.84     26.31 o
  -1   1  11     7695.43     7749.31    191.54 o
   0   1  11      451.88      759.00     37.19 o
   1   1  11    12622.46    12581.16    308.38 o
   2   1  11      261.61      359.20     43.14 o
   3   1  11     4655.10     4624.69    136.07 o
   4   1  11     2287.29     2238.27     80.14 o
   5   1  11     2381.13     2756.99    124.82 o
   6   1  11      298.66      422.71     56.60 o
   7   1  11     1020.09     1167.50     88.70 o
   8   1  11      371.60      417.32     66.40 o
 -11   2  11      473.45      988.76    122.82 o
 -10   2  11      218.66      227.59     83.42 o
  -9   2  11      420.91      608.79     93.42 o
  -8   2  11      650.05      555.41    160.52 o
  -7   2  11      126.63      208.60     39.07 o
  -6   2  11       82.95      232.77     74.75 o
  -5   2  11    23098.83    23314.43    737.68 o
  -4   2  11      750.03      706.44     53.81 o
  -3   2  11      106.98      117.07     23.28 o
  -2   2  11       12.46       19.73     17.28 o
  -1   2  11    11196.19    11255.49    272.27 o
   0   2  11       15.04       28.57     17.65 o
   1   2  11     7879.85     7891.03    197.21 o
   2   2  11    16121.55    17270.33    418.98 o
   3   2  11     1145.04     1179.00     43.59 o
   4   2  11       15.30       14.46     24.53 o
   5   2  11     4605.03     4434.04    176.32 o
   6   2  11     8272.13     8716.94    320.55 o
   7   2  11      364.45      343.24     57.95 o
   8   2  11      367.34      373.54     65.37 o
 -11   3  11     2967.41     2904.98    200.02 o
 -10   3  11      366.40      252.79     82.57 o
  -9   3  11       29.98      -28.95     61.18 o
  -8   3  11      967.85     1213.95    253.00 o
  -7   3  11     4208.43     4012.31    169.33 o
  -6   3  11       71.72       88.15     34.54 o
  -5   3  11      419.73     1142.83     91.05 o
  -4   3  11     1825.06     1571.03     65.11 o
  -3   3  11       14.71        9.36     18.87 o
  -2   3  11        5.05       -4.77     15.23 o
  -1   3  11     2409.54     2258.37     61.70 o
   0   3  11     1204.42     1446.36     58.55 o
   1   3  11     7808.96     8092.63    239.78 o
   2   3  11        0.55      323.35     29.78 o
   3   3  11      461.93      407.98     29.25 o
   4   3  11       22.85       38.25     26.41 o
   5   3  11     1493.54     1586.75     92.19 o
   6   3  11     1261.58     1297.17    110.79 o
   7   3  11      570.97      717.69     73.84 o
   8   3  11     3033.13     3040.34    147.42 o
 -11   4  11        6.16      209.61     86.64 o
 -10   4  11      168.69      141.10     76.86 o
  -9   4  11      164.04      210.60    138.06 o
  -8   4  11     2090.69     2157.71    103.43 o
  -7   4  11       16.72       98.60     57.26 o
  -6   4  11       52.88       83.43     34.63 o
  -5   4  11     3160.48     3193.09    122.60 o
  -4   4  11      821.94      832.47     45.57 o
  -3   4  11      136.23       90.40     18.17 o
  -2   4  11     2558.18     2430.00     95.34 o
  -1   4  11     5350.90     5296.72    164.53 o
   0   4  11       91.61      128.08     20.01 o
   1   4  11     3340.70     3704.54    136.36 o
   2   4  11    16884.00    17619.55    505.71 o
   3   4  11      227.22      293.51     33.78 o
   4   4  11       22.63       49.17     27.22 o
   5   4  11     3552.83     3444.44    146.43 o
   6   4  11     8722.53     8934.34    321.86 o
   7   4  11       53.12      155.34     53.50 o
   8   4  11     1165.36     1221.30     94.89 o
 -11   5  11       78.13      171.15     83.08 o
 -10   5  11      387.80      362.22     87.04 o
  -9   5  11       44.47      157.56    170.43 o
  -8   5  11     2729.99     2716.27    117.71 o
  -7   5  11     4463.49     4561.49    167.42 o
  -6   5  11        2.42      -12.99     26.01 o
  -5   5  11       96.74      154.51     30.56 o
  -4   5  11     3934.04     3674.81    120.13 o
  -3   5  11      149.24      157.05     19.43 o
  -2   5  11     2206.54     2285.80     61.85 o
  -1   5  11        5.21       15.15     13.74 o
   0   5  11    11784.97    12666.94    335.39 o
   1   5  11     1765.65     1782.53    116.51 o
   2   5  11        7.21      319.58     56.06 o
   3   5  11      180.34      115.58     33.46 o
   4   5  11     4003.65     3923.05    124.88 o
   5   5  11      205.56      242.91     40.79 o
   6   5  11      426.37      529.08     61.64 o
   7   5  11       48.64       27.24     50.66 o
   8   5  11     2826.05     2719.37    144.42 o
 -11   6  11        0.52       48.51     81.74 o
 -10   6  11      318.07      343.93     68.19 o
  -9   6  11       19.82      130.84     65.38 o
  -8   6  11     2560.71     2720.80    105.68 o
  -7   6  11      217.40      221.35     37.85 o
  -6   6  11      432.97      391.45     50.08 o
  -5   6  11       28.25       20.60     27.61 o
  -4   6  11      731.18      706.70     50.32 o
  -3   6  11       56.75       31.66     18.32 o
  -2   6  11    12497.72    12606.86    286.63 o
  -1   6  11      115.78      103.91     17.89 o
   0   6  11      293.78      244.90     22.85 o
   1   6  11      997.95     1181.33     89.62 o
   2   6  11    12166.74    12133.15    354.01 o
   3   6  11      705.57      767.01     55.62 o
   4   6  11       25.68       77.76     37.33 o
   5   6  11        8.90       -8.49     39.66 o
   6   6  11     4740.62     4912.11    196.91 o
   7   6  11      196.45      152.04     54.16 o
   8   6  11      312.67      352.19     65.48 o
 -11   7  11      731.18      547.00    111.64 o
 -10   7  11      311.76      397.42    170.43 o
  -9   7  11      546.07      614.85     62.08 o
  -8   7  11     3743.39     3575.25    127.15 o
  -7   7  11      870.66      985.14     59.60 o
  -6   7  11     1657.01     1668.48     68.20 o
  -5   7  11      137.93      133.05     30.70 o
  -4   7  11     2292.24     2150.16     81.73 o
  -3   7  11      840.52     1039.32     51.98 o
  -2   7  11      745.10      765.08     73.38 o
  -1   7  11      256.28      229.20     25.64 o
   0   7  11     4464.39     4749.70    151.04 o
   1   7  11        0.19      -36.02     24.01 o
   2   7  11      142.00      219.28     41.35 o
   3   7  11      627.85      580.49     52.55 o
   4   7  11     3192.63     3315.67    135.96 o
   5   7  11       57.12      127.06     46.34 o
   6   7  11       10.80       20.39     53.24 o
   7   7  11       10.91      -15.79     57.91 o
   8   7  11     1849.80     1798.24    135.72 o
 -10   8  11      235.60      106.17     76.86 o
  -9   8  11       42.10       67.86     44.18 o
  -8   8  11     4009.40     3775.29    133.21 o
  -7   8  11       71.24      125.19     33.87 o
  -6   8  11       32.54       25.11     30.82 o
  -5   8  11       56.61       67.79     29.75 o
  -4   8  11     1094.78     1114.91     55.71 o
  -3   8  11      149.28      132.07     25.98 o
  -2   8  11    15055.18    15073.49    398.60 o
  -1   8  11     1064.68     1089.86     54.15 o
   0   8  11        7.92        4.40     22.87 o
   1   8  11        2.36       -7.24     27.74 o
   2   8  11     7370.15     7003.47    243.32 o
   3   8  11      253.78      243.71     41.95 o
   4   8  11       75.20      112.00     51.87 o
   5   8  11     2062.51     2003.79    123.74 o
   6   8  11     2358.83     2658.61    151.49 o
   7   8  11        7.85      169.42     65.59 o
   8   8  11      297.96      281.68     74.36 o
 -10   9  11      605.60      515.95     98.08 o
  -9   9  11      232.83      232.60     47.99 o
  -8   9  11     2890.22     2841.78    110.50 o
  -7   9  11      686.36      678.96     48.90 o
  -6   9  11      471.70      548.26     48.84 o
  -5   9  11       10.98       94.45     30.61 o
  -4   9  11     3529.47     3393.43    132.01 o
  -3   9  11      562.88      836.26     57.87 o
  -2   9  11     1086.02      940.84     48.55 o
  -1   9  11      601.30      525.71     35.06 o
   0   9  11     1400.43     1688.83     83.06 o
   1   9  11      991.72     1088.36     83.07 o
   2   9  11       75.75      172.59     39.09 o
   3   9  11     2024.51     1989.88     96.98 o
   4   9  11     5561.92     5472.03    202.56 o
   5   9  11      323.41      330.51     61.81 o
   6   9  11       39.72       39.28     48.67 o
   7   9  11       19.55       97.71     62.88 o
 -10  10  11       71.94       83.60     62.21 o
  -9  10  11       21.57       97.96     45.12 o
  -8  10  11     2569.23     2480.04    102.87 o
  -7  10  11       98.82      153.67     36.11 o
  -6  10  11       65.17       61.60     35.73 o
  -5  10  11     1646.82     1853.62    109.08 o
  -4  10  11     1468.65     1461.38     79.42 o
  -3  10  11       21.07       69.76     35.14 o
  -2  10  11     9706.67     9229.80    251.42 o
  -1  10  11       13.65       13.67     22.64 o
   0  10  11      240.33      201.37     29.23 o
   1  10  11      553.31      582.79     61.59 o
   2  10  11     2226.80     2282.47    104.26 o
   3  10  11      148.91      195.58     43.57 o
   4  10  11       66.37       86.04     43.20 o
   5  10  11      410.48      480.37     70.22 o
   6  10  11     1495.59     1692.84    105.96 o
   7  10  11      399.64      465.57    117.90 o
 -10  11  11      354.92      233.67     86.14 o
  -9  11  11       23.36       -1.59     60.58 o
  -8  11  11     1868.09     1792.05     88.96 o
  -7  11  11     3879.69     3548.05    128.76 o
  -6  11  11      195.02      279.08     43.93 o
  -5  11  11      283.65      324.43     46.69 o
  -4  11  11     1763.02     1756.34     90.40 o
  -3  11  11      960.71     1222.03     97.63 o
  -2  11  11     1749.15     1838.72    171.05 o
  -1  11  11      252.68      261.57     32.10 o
   0  11  11     1818.40     2130.04     78.87 o
   1  11  11     2040.32     1989.74     93.74 o
   2  11  11       53.69       12.96     35.97 o
   3  11  11       29.62       39.52     40.13 o
   4  11  11     2046.43     2225.14    111.50 o
   5  11  11      342.89      262.13     64.27 o
   6  11  11      167.21      252.47     58.15 o
   7  11  11       23.33       -5.55     66.45 o
  -9  12  11       87.95       18.82     63.95 o
  -8  12  11      358.83      317.00     51.32 o
  -7  12  11        4.08       67.53     42.10 o
  -6  12  11      107.40      195.99     43.61 o
  -5  12  11     7196.41     7290.29    302.82 o
  -4  12  11      236.76      169.68     42.33 o
  -3  12  11      479.20      491.54     50.80 o
  -2  12  11     1318.04     1406.80     88.10 o
  -1  12  11     8283.05     8309.92    231.02 o
   0  12  11      980.29      880.62     75.13 o
   1  12  11     1028.24     1074.88     69.56 o
   2  12  11      679.13      823.70     65.33 o
   3  12  11        4.51        3.07     39.54 o
   4  12  11      234.66      243.85     52.49 o
   5  12  11      881.70      877.75     90.42 o
   6  12  11     2801.25     2765.72    258.59 o
   7  12  11      242.48      154.96     72.51 o
  -9  13  11       10.82       26.51     64.82 o
  -8  13  11      181.50       81.56     47.17 o
  -7  13  11     3767.44     3752.16    136.24 o
  -6  13  11       77.94      119.65     42.94 o
  -5  13  11      544.18      616.01     60.59 o
  -4  13  11      236.84      256.77     47.47 o
  -3  13  11      322.75      396.66     51.31 o
  -2  13  11      598.28      574.87     54.25 o
  -1  13  11     1700.28     1445.68     75.27 o
   0  13  11     2140.87     2147.84    100.98 o
   1  13  11     5008.15     4951.78    184.46 o
   2  13  11      108.43       78.63     41.60 o
   3  13  11      138.49      159.22     49.20 o
   4  13  11       17.95       14.46     53.94 o
   5  13  11     1070.67     1243.81    105.76 o
   6  13  11       49.89       22.78     66.00 o
  -9  14  11      547.04      468.37     82.32 o
  -8  14  11        7.69      -41.23     44.44 o
  -7  14  11      127.47      131.50     47.10 o
  -6  14  11      644.65      678.03     59.48 o
  -5  14  11     6059.27     5832.51    211.51 o
  -4  14  11       72.17       61.82     47.02 o
  -3  14  11       60.22       81.00     43.15 o
  -2  14  11      693.86      547.92     56.65 o
  -1  14  11     6712.81     6973.89    337.71 o
   0  14  11     1050.69      876.94     67.01 o
   1  14  11     1718.22     1837.81     95.08 o
   2  14  11     1464.21     1551.64     91.70 o
   3  14  11      646.55      532.62     61.80 o
   4  14  11      899.03      707.04     82.74 o
   5  14  11     2132.34     2063.21    236.76 o
   6  14  11     1220.43     1128.25    109.51 o
  -8  15  11        4.05       42.63     73.89 o
  -7  15  11     2559.86     2724.78    116.66 o
  -6  15  11      422.94      456.76     55.33 o
  -5  15  11      337.26      634.97     91.43 o
  -4  15  11       53.64       89.67     59.83 o
  -3  15  11     2702.08     2800.24    122.57 o
  -2  15  11     1128.22      990.24     72.10 o
  -1  15  11     2219.66     1764.23     96.22 o
   0  15  11      153.08      142.70     39.98 o
   1  15  11     6615.34     6373.80    249.62 o
   2  15  11        1.27      -22.96     48.86 o
   3  15  11     1701.68     1402.06     91.17 o
   4  15  11      230.64      317.71     73.52 o
   5  15  11     1983.34     2042.97    139.43 o
   6  15  11       94.54      114.82     75.13 o
  -8  16  11        2.57       73.03     84.93 o
  -7  16  11      169.60      204.08     52.38 o
  -6  16  11      317.79      471.19     57.36 o
  -5  16  11     6437.94     5554.44    206.34 o
  -4  16  11        1.70       49.53     48.04 o
  -3  16  11       44.17       94.85     47.63 o
  -2  16  11      602.22      639.22     64.09 o
  -1  16  11     1859.73     2041.50    139.01 o
   0  16  11     1097.41      968.53     70.95 o
   1  16  11     2931.50     3013.76    130.98 o
   2  16  11       11.42       19.96     70.90 o
   3  16  11     1266.72     1007.71     82.21 o
   4  16  11      237.61      246.29    106.37 o
   5  16  11     1609.01     1533.45    124.38 o
  -7  17  11     2005.68     2258.94    161.29 o
  -6  17  11      528.01      722.70     66.06 o
  -5  17  11      387.72      664.86     77.04 o
  -4  17  11     1876.29     1852.40    136.00 o
  -3  17  11      255.83      310.70     56.56 o
  -2  17  11        4.80       10.68     47.85 o
  -1  17  11      523.95      409.26     59.73 o
   0  17  11     1043.96     1286.14    102.82 o
   1  17  11     2516.01     2344.34    116.55 o
   2  17  11       42.96       27.19     54.71 o
   3  17  11      672.30      651.63    140.70 o
   4  17  11      190.38      115.99    114.04 o
   5  17  11      599.16      636.59    109.56 o
  -7  18  11       12.79       19.36     80.41 o
  -6  18  11       30.94      126.50     52.05 o
  -5  18  11     7101.54     6685.06    316.74 o
  -4  18  11      173.54      332.35     59.62 o
  -3  18  11       32.80       58.51     50.77 o
  -2  18  11      198.15      233.23     90.96 o
  -1  18  11     4025.11     3694.40    154.92 o
   0  18  11      222.23      291.85     69.52 o
   1  18  11     2242.87     2115.22    128.16 o
   2  18  11     3162.02     2985.52    156.60 o
   3  18  11      662.07      660.39    146.65 o
   4  18  11        2.51      -31.68     75.62 o
  -6  19  11      910.90      959.65     74.46 o
  -5  19  11      732.27      649.19     66.10 o
  -4  19  11     4599.76     4313.74    174.16 o
  -3  19  11       38.45       71.59     64.53 o
  -2  19  11      797.82      687.10     78.95 o
  -1  19  11      229.03      214.29     58.19 o
   0  19  11     1153.26     1270.16    136.52 o
   1  19  11       23.85        1.76     64.06 o
   2  19  11        5.94       83.51    100.41 o
   3  19  11       55.32       77.55     80.59 o
  -5  20  11     1531.19     1751.30     97.64 o
  -4  20  11      102.11      211.74     60.90 o
  -3  20  11      999.70      844.35     79.71 o
  -2  20  11     1162.08     1319.65     94.24 o
  -1  20  11      135.17      134.35     59.61 o
   0  20  11        0.70       -4.93     64.85 o
   1  20  11      389.02      327.04     78.78 o
   2  20  11     2217.97     2252.53    185.39 o
  -4  21  11     1843.65     1783.48    111.84 o
  -3  21  11       23.61       81.59     56.31 o
  -2  21  11      300.37      286.93     61.38 o
  -1  21  11       34.49       25.46     87.42 o
   0  21  11      951.46     1024.68    104.38 o
   1  21  11      276.45      280.69     79.03 o
  -2  22  11      906.46     1110.18     86.65 o
  -1  22  11        5.13      -96.52     67.77 o
 -10   0  12        6.06      184.96    116.26 o
  -8   0  12       79.79       52.85     84.55 o
  -6   0  12     3743.17     4610.04    285.37 o
  -4   0  12      264.28      382.55     54.16 o
  -2   0  12     1561.71     1461.73     76.49 o
   0   0  12     9881.78    10213.37    382.68 o
   2   0  12     3870.49     3660.83    135.99 o
   4   0  12       13.71      276.94     64.52 o
   6   0  12     4259.57     4028.49    240.32 o
   8   0  12       30.24       54.31    138.72 o
 -11   1  12        3.06      131.12     87.25 o
 -10   1  12     2326.79     2490.07    181.66 o
  -9   1  12      385.87      319.08     77.97 o
  -8   1  12       93.57      195.66     68.43 o
  -7   1  12     1891.56     2321.72    158.39 o
  -6   1  12    21712.37    20991.70    597.80 o
  -5   1  12       71.22       83.05     33.37 o
  -4   1  12     1007.85      875.52     54.54 o
  -3   1  12      570.44      647.01     47.39 o
  -2   1  12     1655.79     1528.94     77.51 o
  -1   1  12        4.24       65.16     18.27 o
   0   1  12    18048.96    17849.30    466.83 o
   1   1  12      413.22      488.37     49.52 o
   2   1  12      442.56      536.10     29.69 o
   3   1  12       25.77       27.75     19.02 o
   4   1  12     8332.38     8618.01    307.65 o
   5   1  12       91.88      121.88     43.30 o
   6   1  12       56.16      110.90     47.56 o
   7   1  12      222.28      275.22     58.41 o
   8   1  12     1493.54     1498.21    108.55 o
 -11   2  12       94.48      246.79     88.69 o
 -10   2  12      130.74       42.03     72.36 o
  -9   2  12      194.33      208.12     74.23 o
  -8   2  12     1011.61     1435.23    123.78 o
  -7   2  12     2807.72     2528.01    127.38 o
  -6   2  12     5455.30     5870.61    215.80 o
  -5   2  12     2115.61     2353.71    125.67 o
  -4   2  12     1371.58     1529.13     95.97 o
  -3   2  12      102.56      107.10     24.44 o
  -2   2  12     7470.56     7516.33    201.90 o
  -1   2  12        0.04       29.31     17.65 o
   0   2  12     9778.55     9881.19    285.10 o
   1   2  12      169.36      185.90     23.17 o
   2   2  12      235.18      223.14     23.86 o
   3   2  12      829.13     1083.73     43.63 o
   4   2  12     1196.41     1134.23     55.52 o
   5   2  12      656.16      839.58     69.61 o
   6   2  12     3454.05     3315.82    148.74 o
   7   2  12     3484.71     3577.08    231.12 o
   8   2  12       18.81       88.13     71.32 o
 -11   3  12        2.99       75.31    116.26 o
 -10   3  12      370.52      302.90    122.87 o
  -9   3  12      238.71      214.36     72.36 o
  -8   3  12       15.65       85.23     54.56 o
  -7   3  12     5265.62     5341.11    322.65 o
  -6   3  12     3500.65     3880.97    144.05 o
  -5   3  12       18.56       98.93     34.63 o
  -4   3  12      337.28      324.42     32.99 o
  -3   3  12     3392.08     3317.85     98.84 o
  -2   3  12    12550.99    12382.89    302.99 o
  -1   3  12      438.70      438.86     25.23 o
   0   3  12     9809.60     9850.04    263.70 o
   1   3  12    13195.14    13408.82    388.51 o
   2   3  12       11.82       23.10     21.78 o
   3   3  12       10.63        4.57     24.00 o
   4   3  12     4035.77     4141.18    129.82 o
   5   3  12     2522.43     2413.82    119.05 o
   6   3  12       69.17      151.05     50.64 o
   7   3  12     2912.50     2863.20    139.71 o
   8   3  12      184.83      156.70     64.64 o
 -11   4  12        3.09      120.11     83.14 o
 -10   4  12       20.19       22.09     74.23 o
  -9   4  12     1083.50     1030.02    112.06 o
  -8   4  12     1573.34     1799.83    114.10 o
  -7   4  12       34.09      244.58     42.33 o
  -6   4  12     2267.23     2099.80    132.85 o
  -5   4  12     3248.39     3315.07    102.76 o
  -4   4  12        3.31       14.49     22.75 o
  -3   4  12      161.67      140.88     20.28 o
  -2   4  12     9170.29     9301.39    229.96 o
  -1   4  12     1745.56     1879.73     96.31 o
   0   4  12      965.95      834.66     49.16 o
   1   4  12     1796.00     1975.45    101.63 o
   2   4  12      207.77      231.09     29.97 o
   3   4  12     4024.05     4339.53    144.38 o
   4   4  12     1272.15     1020.02     54.69 o
   5   4  12      714.22      827.20     69.27 o
   6   4  12      826.07     1066.15     84.19 o
   7   4  12     3547.48     3324.76    153.98 o
   8   4  12       48.52       40.65     77.23 o
 -11   5  12        4.34      160.91     83.29 o
 -10   5  12      164.24      194.44     63.48 o
  -9   5  12      787.15      887.86    105.88 o
  -8   5  12       58.23       93.35     53.56 o
  -7   5  12      787.32      921.55     58.40 o
  -6   5  12     1933.87     2039.97    127.11 o
  -5   5  12      155.33      213.16     33.15 o
  -4   5  12      267.28      234.73     28.66 o
  -3   5  12    10429.79    11036.68    271.27 o
  -2   5  12     7204.23     7046.83    165.84 o
  -1   5  12        0.23      130.85     20.14 o
   0   5  12     2404.78     2100.53     70.73 o
   1   5  12    19404.65    21030.79    681.30 o
   2   5  12       48.42       44.13     24.64 o
   3   5  12      535.17      500.53     46.63 o
   4   5  12     1522.08     1901.31    104.78 o
   5   5  12     2344.89     2300.16    117.66 o
   6   5  12      107.84      158.67     51.00 o
   7   5  12     2098.72     1881.20    114.61 o
   8   5  12      132.62      150.14     60.90 o
 -11   6  12       18.32      -47.02     79.26 o
 -10   6  12        1.35       36.27     57.90 o
  -9   6  12     5816.65     5883.23    216.04 o
  -8   6  12      673.98      794.68     58.00 o
  -7   6  12      213.42      277.40     61.96 o
  -6   6  12        2.15        6.54     31.61 o
  -5   6  12     1455.20     1630.51     91.27 o
  -4   6  12     1394.01     1653.10     98.72 o
  -3   6  12      360.45      308.99     24.42 o
  -2   6  12      574.28      572.25     28.26 o
  -1   6  12     1523.96     1836.28     59.16 o
   0   6  12       24.71       23.51     19.58 o
   1   6  12     1375.90     1514.62     74.64 o
   2   6  12      509.42      549.21     40.33 o
   3   6  12     7669.56     8091.45    278.82 o
   4   6  12      220.85      233.95     43.28 o
   5   6  12      339.83      413.96     53.97 o
   6   6  12      379.99      470.60     73.13 o
   7   6  12     1939.84     2045.80    185.73 o
 -10   7  12       63.45      122.38     60.35 o
  -9   7  12     3371.59     3387.40    202.32 o
  -8   7  12       43.87        3.74     43.84 o
  -7   7  12      255.88      193.10     35.75 o
  -6   7  12      447.79      579.85     47.48 o
  -5   7  12      359.28      350.62     37.95 o
  -4   7  12       56.68       77.09     27.97 o
  -3   7  12    10755.31    10774.90    314.27 o
  -2   7  12      625.76      775.40     97.27 o
  -1   7  12       23.25       30.52     20.95 o
   0   7  12        1.34      -18.38     23.01 o
   1   7  12     5656.24     6384.23    243.32 o
   2   7  12        8.89       40.86     32.46 o
   3   7  12      671.47      611.91     71.89 o
   4   7  12     1240.81     1300.68     80.42 o
   5   7  12      693.96      814.68     81.81 o
   6   7  12      126.34      108.04     59.95 o
   7   7  12      833.85      766.19     90.96 o
 -10   8  12      110.21       69.48     76.18 o
  -9   8  12     7718.11     7381.13    233.18 o
  -8   8  12      491.30      658.25     56.63 o
  -7   8  12       69.85       65.07     34.12 o
  -6   8  12       63.09        0.75     32.23 o
  -5   8  12     1000.33     1043.22     77.77 o
  -4   8  12      218.30      331.72     44.27 o
  -3   8  12        1.51       88.03     33.90 o
  -2   8  12     2049.83     1847.29     69.03 o
  -1   8  12        4.07        1.66     21.27 o
   0   8  12       99.88      104.32     27.43 o
   1   8  12      167.30      171.33     35.67 o
   2   8  12      618.90      569.49     52.54 o
   3   8  12     2596.40     2672.67    117.36 o
   4   8  12      414.08      399.06     53.97 o
   5   8  12      467.40      557.65     88.52 o
   6   8  12      309.21      420.22    111.50 o
   7   8  12     3199.59     3058.39    171.94 o
 -10   9  12       30.73       95.78     97.10 o
  -9   9  12      848.48      938.31     67.57 o
  -8   9  12      385.57      441.75     51.13 o
  -7   9  12      474.39      503.55     45.72 o
  -6   9  12     1373.21     1375.45     91.34 o
  -5   9  12        7.96        4.61     36.16 o
  -4   9  12        9.32       41.92     36.34 o
  -3   9  12     9656.69     9685.58    322.71 o
  -2   9  12      423.03      336.90     44.79 o
  -1   9  12       47.22        6.87     22.46 o
   0   9  12      445.65      341.25     44.21 o
   1   9  12     2810.81     2911.21    119.59 o
   2   9  12       93.22       22.60     35.58 o
   3   9  12       90.46       69.25     40.83 o
   4   9  12      204.60      322.11     49.92 o
   5   9  12     1282.57     1092.52     93.74 o
   6   9  12      154.58      253.17     67.08 o
   7   9  12     2799.16     2262.32    149.65 o
 -10  10  12       15.64        5.28    110.98 o
  -9  10  12     3764.96     3438.80    145.99 o
  -8  10  12      258.63      298.57     48.76 o
  -7  10  12      162.22       88.36     40.88 o
  -6  10  12      336.60      264.22     48.41 o
  -5  10  12      146.35      102.18     41.32 o
  -4  10  12      223.95      177.98     43.29 o
  -3  10  12        0.06       53.04     50.15 o
  -2  10  12     4580.73     4160.01    155.68 o
  -1  10  12      586.02      742.69     68.73 o
   0  10  12     2306.13     2147.51     79.44 o
   1  10  12       68.68      -12.25     33.65 o
   2  10  12       28.96      -51.55     34.37 o
   3  10  12      610.95      717.96     78.56 o
   4  10  12      355.39      399.43     96.01 o
   5  10  12      289.85      323.89     83.72 o
   6  10  12        7.30       57.53     60.58 o
   7  10  12     3114.07     2642.44    162.96 o
 -10  11  12      277.80      428.05    144.01 o
  -9  11  12      440.72      408.30     62.41 o
  -8  11  12      267.93      281.32     49.93 o
  -7  11  12       85.11       79.18     41.12 o
  -6  11  12     3405.82     3543.66    143.05 o
  -5  11  12      216.75      184.69     45.09 o
  -4  11  12       14.32       27.54     39.08 o
  -3  11  12    11566.40    11447.75    378.37 o
  -2  11  12      903.36      603.32     54.69 o
  -1  11  12      445.18      445.36     37.14 o
   0  11  12     1156.67     1033.50     54.41 o
   1  11  12      990.73     1158.41     72.86 o
   2  11  12        5.18       -6.04     37.26 o
   3  11  12      319.89      247.27     49.19 o
   4  11  12     4511.65     4108.33    208.04 o
   5  11  12      766.65      924.49     90.80 o
   6  11  12      346.84      280.63     61.04 o
  -9  12  12     1076.73     1085.73    100.83 o
  -8  12  12     2840.89     2709.24    113.32 o
  -7  12  12        6.80       71.18     43.44 o
  -6  12  12     1178.47     1049.47     75.09 o
  -5  12  12      496.88      534.20     57.54 o
  -4  12  12        4.63       23.94     39.98 o
  -3  12  12        0.34       59.30     39.99 o
  -2  12  12     3257.13     3543.88    180.78 o
  -1  12  12      128.84      257.87     36.56 o
   0  12  12     1674.72     1507.94     94.22 o
   1  12  12        0.38        1.70     65.03 o
   2  12  12      168.04      142.63     44.94 o
   3  12  12      140.54      186.20     66.15 o
   4  12  12     1310.32      928.40     75.03 o
   5  12  12        4.31       79.14     61.00 o
   6  12  12      352.03      295.90     72.27 o
  -9  13  12      139.32      163.50     68.84 o
  -8  13  12      310.76      309.31     59.53 o
  -7  13  12      193.81      175.72     48.21 o
  -6  13  12     4092.77     3801.94    153.08 o
  -5  13  12      527.31      495.91     57.32 o
  -4  13  12      184.03      205.00     48.32 o
  -3  13  12      117.81      162.55     45.83 o
  -2  13  12     4432.69     4060.58    156.64 o
  -1  13  12      294.07      251.97     47.42 o
   0  13  12     3340.75     3305.05    110.33 o
   1  13  12     2173.38     2177.30    175.44 o
   2  13  12       97.75      124.86     44.97 o
   3  13  12      612.67      500.53     87.53 o
   4  13  12     7779.86     7537.94    321.58 o
   5  13  12      519.15      666.39     88.64 o
   6  13  12      170.18      148.52     70.73 o
  -9  14  12       48.95       57.31     67.48 o
  -8  14  12     1480.15     1462.17     86.12 o
  -7  14  12      134.73      205.30     49.86 o
  -6  14  12     1585.89     1364.30    101.11 o
  -5  14  12      750.33      863.07     71.98 o
  -4  14  12        3.65      -49.07     43.11 o
  -3  14  12      417.89      295.21     51.10 o
  -2  14  12     1984.31     2118.31    216.43 o
  -1  14  12      521.44      641.79     63.70 o
   0  14  12     2778.92     2642.89     96.27 o
   1  14  12       38.07       82.72     44.11 o
   2  14  12       63.72        8.98     55.68 o
   3  14  12       37.25       40.29     49.15 o
   4  14  12      482.69      349.90     71.11 o
   5  14  12       10.03        2.05     66.67 o
  -8  15  12      347.55      343.64     57.52 o
  -7  15  12      246.82      271.17     55.00 o
  -6  15  12     9121.57     8826.40    284.03 o
  -5  15  12      607.60      605.51     65.63 o
  -4  15  12       40.80       41.06     47.56 o
  -3  15  12     2356.22     2549.51    120.38 o
  -2  15  12      567.78      515.04     59.88 o
  -1  15  12       99.11      129.37     48.27 o
   0  15  12     6394.90     6066.91    320.47 o
   1  15  12     2042.17     2102.37    108.55 o
   2  15  12       22.27       36.73     47.16 o
   3  15  12      844.80      716.07     72.74 o
   4  15  12     5055.92     4807.78    226.82 o
   5  15  12      288.67      282.86     79.23 o
  -8  16  12       80.24       -8.74     66.49 o
  -7  16  12      191.76      279.63     55.27 o
  -6  16  12     2513.59     2073.16    101.33 o
  -5  16  12      854.86      981.38     79.48 o
  -4  16  12       57.25       32.13     49.50 o
  -3  16  12      283.11      212.74     53.36 o
  -2  16  12      702.23      615.97     65.30 o
  -1  16  12      628.56      818.82     73.13 o
   0  16  12     4570.62     4112.97    191.79 o
   1  16  12      784.49      744.62     67.66 o
   2  16  12       24.80      -70.65     47.10 o
   3  16  12       54.03       14.28     80.16 o
   4  16  12      349.78      295.80     98.75 o
   5  16  12       62.11       16.83     98.01 o
  -7  17  12      114.91      222.45     54.69 o
  -6  17  12     7035.60     6641.77    253.30 o
  -5  17  12      183.79      122.40     56.17 o
  -4  17  12      421.68      483.69     85.62 o
  -3  17  12      826.07      955.38     78.03 o
  -2  17  12     1277.65     1185.16     85.52 o
  -1  17  12     1047.04      893.23     78.22 o
   0  17  12     5988.16     5118.41    226.47 o
   1  17  12      536.74      685.15     84.64 o
   2  17  12      223.12      227.66     64.69 o
   3  17  12      257.06      200.83     71.00 o
   4  17  12     1735.13     1873.26    136.27 o
  -6  18  12     1091.55      930.54     78.79 o
  -5  18  12     2063.24     2130.96    119.63 o
  -4  18  12       16.95       75.86     54.54 o
  -3  18  12        2.22      -35.41     49.96 o
  -2  18  12      410.07      280.59     59.99 o
  -1  18  12      244.83      277.10     61.22 o
   0  18  12      649.07      779.54    107.14 o
   1  18  12      544.46      457.09     78.41 o
   2  18  12       79.52       74.11     60.80 o
   3  18  12      306.09      397.83     92.06 o
  -6  19  12      370.45      363.67     60.92 o
  -5  19  12       14.09        6.92     56.73 o
  -4  19  12      545.89      445.22     67.58 o
  -3  19  12     1720.43     1777.62    109.43 o
  -2  19  12     2215.46     2319.06    168.95 o
  -1  19  12      252.52      122.09     57.06 o
   0  19  12     2293.57     2219.67    141.08 o
   1  19  12     3579.95     3544.75    180.88 o
   2  19  12       53.78       77.47     71.88 o
   3  19  12       82.55       78.52     78.70 o
  -5  20  12      567.81      634.10     77.57 o
  -4  20  12       11.46       80.69     58.58 o
  -3  20  12      215.27      191.03     61.53 o
  -2  20  12      182.83      207.23     62.06 o
  -1  20  12       25.23       49.88     61.50 o
   0  20  12       10.26       80.76    100.54 o
   1  20  12       72.09       -9.12     68.82 o
   2  20  12      203.12      176.15     95.72 o
  -3  21  12     1312.03     1449.21    104.14 o
  -2  21  12      366.31      265.32     72.29 o
  -1  21  12        6.02      -35.89     67.51 o
   0  21  12      477.59      513.93     86.46 o
 -11   0  13     2773.10     2692.50    284.05 o
  -9   0  13       34.74       14.53     92.48 o
  -7   0  13     6266.51     6458.04    320.89 o
  -5   0  13     6318.97     5797.99    284.46 o
  -3   0  13      615.42      815.29     70.92 o
  -1   0  13    15811.96    16195.37    515.22 o
   1   0  13       17.55       13.60     25.44 o
   3   0  13     2696.35     2395.64    100.40 o
   5   0  13       33.24      293.65    165.14 o
   7   0  13       11.31      -13.68     74.83 o
 -11   1  13      841.88      850.10    120.91 o
 -10   1  13      148.97      144.47     79.39 o
  -9   1  13        1.84      150.67     71.35 o
  -8   1  13       18.28      152.59     64.46 o
  -7   1  13     4994.28     5226.18    259.77 o
  -6   1  13      622.50      880.64     74.97 o
  -5   1  13     2736.85     2550.63    104.19 o
  -4   1  13       13.58       18.80     28.39 o
  -3   1  13     6367.44     5972.73    181.47 o
  -2   1  13      335.15      490.46     40.08 o
  -1   1  13     2921.24     3321.29     92.61 o
   0   1  13      602.69      546.28     31.97 o
   1   1  13       60.96      116.36     22.05 o
   2   1  13     2438.88     2477.14     90.32 o
   3   1  13       61.84      253.60     31.07 o
   4   1  13      951.93      971.25    112.70 o
   5   1  13    10016.57     9767.00    350.29 o
   6   1  13      362.57      358.42     59.70 o
   7   1  13        1.31      -18.42     50.62 o
 -11   2  13     2123.38     2234.11    367.28 o
 -10   2  13      103.19       91.88     80.59 o
  -9   2  13      173.45      136.25     70.49 o
  -8   2  13     2490.65     2261.16    127.39 o
  -7   2  13     4025.37     3905.86    173.90 o
  -6   2  13       19.08       63.04     39.94 o
  -5   2  13     1689.54     1748.29     83.12 o
  -4   2  13     1924.47     1964.82     76.60 o
  -3   2  13     2179.94     2479.92     80.73 o
  -2   2  13       11.91       47.12     21.19 o
  -1   2  13    17241.05    16742.80    406.66 o
   0   2  13     1781.47     2102.02     71.46 o
   1   2  13       10.43       16.81     20.87 o
   2   2  13     3187.99     3267.54     88.95 o
   3   2  13     9773.07     9766.16    272.22 o
   4   2  13     2427.81     2299.47    111.99 o
   5   2  13      214.99      357.31     54.02 o
   6   2  13     3141.62     2719.32    133.11 o
   7   2  13       16.72      -18.24     50.76 o
 -11   3  13      402.55      520.88    175.71 o
 -10   3  13     1180.43     1393.61    140.04 o
  -9   3  13      530.45      786.70    104.08 o
  -8   3  13      135.45      210.01     58.62 o
  -7   3  13     3092.80     3319.83    154.32 o
  -6   3  13     2245.60     2317.44    166.63 o
  -5   3  13      385.86      428.05     39.60 o
  -4   3  13       20.94      247.21     32.03 o
  -3   3  13     6001.69     6175.38    170.86 o
  -2   3  13      642.28      911.46     40.82 o
  -1   3  13     1399.52     1480.39     62.14 o
   0   3  13     1781.43     1888.80     67.17 o
   1   3  13     3934.33     4434.49    142.69 o
   2   3  13     6221.24     6291.66    193.65 o
   3   3  13     1044.64     1074.09    136.08 o
   4   3  13      424.46      466.48     55.53 o
   5   3  13      984.54     1009.44     79.58 o
   6   3  13     1742.47     2067.56    119.38 o
   7   3  13       81.61       69.43     56.03 o
 -11   4  13      465.04      438.77    104.01 o
 -10   4  13        1.11       56.96     98.43 o
  -9   4  13      244.11      328.47     82.75 o
  -8   4  13     3837.03     3697.11    172.13 o
  -7   4  13     1630.25     1782.76    163.42 o
  -6   4  13      217.26      235.53     50.56 o
  -5   4  13       16.88       49.59     27.62 o
  -4   4  13     4506.78     4302.75    126.06 o
  -3   4  13     2753.55     2995.06     86.37 o
  -2   4  13       16.54       38.31     19.50 o
  -1   4  13     5761.43     5785.00    149.82 o
   0   4  13    10055.80    10891.83    292.32 o
   1   4  13       42.40       40.30     24.29 o
   2   4  13     2033.74     2455.02     90.45 o
   3   4  13    11468.90    11578.69    387.36 o
   4   4  13       33.73       76.86     31.47 o
   5   4  13       12.24       55.61     44.45 o
   6   4  13     4485.60     4137.99    176.36 o
   7   4  13       39.64       19.60     53.17 o
 -10   5  13     1956.42     1990.84    129.07 o
  -9   5  13     1269.26     1270.68     87.66 o
  -8   5  13       23.65      210.90     56.44 o
  -7   5  13      320.69      365.28     42.89 o
  -6   5  13     1977.58     2013.98     84.85 o
  -5   5  13      778.28      730.14     49.60 o
  -4   5  13      504.42      774.92     41.90 o
  -3   5  13     6584.08     6064.61    157.06 o
  -2   5  13      473.64      559.20     31.73 o
  -1   5  13       28.61       45.66     19.32 o
   0   5  13     2030.34     2009.57     70.47 o
   1   5  13     1295.75     1529.29     80.85 o
   2   5  13     3191.35     3198.25    127.85 o
   3   5  13       12.98      191.58     38.83 o
   4   5  13       67.79       73.83     34.52 o
   5   5  13      605.52      696.88     68.93 o
   6   5  13     3199.69     3238.72    149.02 o
   7   5  13        1.55      -17.19     52.06 o
 -10   6  13      422.93      559.04     82.57 o
  -9   6  13        0.19       55.48     51.22 o
  -8   6  13     3926.90     3766.11    150.71 o
  -7   6  13       95.04       58.13     36.49 o
  -6   6  13       86.02      140.63     35.46 o
  -5   6  13       77.11      100.34     49.14 o
  -4   6  13    13167.67    12240.58    354.93 o
  -3   6  13     2568.32     2413.46     90.85 o
  -2   6  13      293.48      222.70     22.88 o
  -1   6  13        5.44       -0.49     21.44 o
   0   6  13     3997.14     4187.27    137.51 o
   1   6  13        3.56       -6.02     29.46 o
   2   6  13      554.67      630.31     57.40 o
   3   6  13     2237.87     2129.55    100.39 o
   4   6  13       13.66       15.95     35.36 o
   5   6  13        0.63       22.16     51.20 o
   6   6  13     3933.26     4020.32    202.90 o
   7   6  13      276.40      328.53     76.03 o
 -10   7  13     3138.60     2939.53    156.38 o
  -9   7  13      520.59      623.67     82.19 o
  -8   7  13        0.59      155.20     41.94 o
  -7   7  13       15.07      -41.46     32.14 o
  -6   7  13      697.37      808.34     65.55 o
  -5   7  13      177.11      222.22     38.68 o
  -4   7  13       83.92      396.56     55.20 o
  -3   7  13      681.16      655.05     54.09 o
  -2   7  13     1092.40     1262.42     54.89 o
  -1   7  13        1.28        0.61     21.96 o
   0   7  13      549.75      440.95     38.53 o
   1   7  13       14.82       23.27     30.48 o
   2   7  13      765.98      826.62     81.81 o
   3   7  13       80.39       38.27     36.77 o
   4   7  13      148.32       97.89     42.17 o
   5   7  13       15.67        5.06     52.26 o
   6   7  13     3380.44     3522.35    185.64 o
   7   7  13        7.44       16.50     67.11 o
 -10   8  13       72.98      455.84     74.11 o
  -9   8  13        9.98       71.06     52.08 o
  -8   8  13     2860.87     2667.57    106.52 o
  -7   8  13      197.45      150.75     37.80 o
  -6   8  13        5.42        2.46     39.39 o
  -5   8  13      705.97      694.88     59.91 o
  -4   8  13     7942.43     7276.34    293.09 o
  -3   8  13      220.30      460.19     48.67 o
  -2   8  13        7.50        4.49     23.74 o
  -1   8  13      564.49      642.61     41.12 o
   0   8  13     3586.81     3547.92    112.07 o
   1   8  13      287.08      213.19     39.11 o
   2   8  13      247.95      135.78     38.95 o
   3   8  13       91.83       31.19     38.70 o
   4   8  13      546.05      499.79     78.18 o
   5   8  13      183.02      271.14     55.06 o
   6   8  13     5225.75     4830.63    313.70 o
   7   8  13        9.30       75.76     67.01 o
 -10   9  13     4762.45     4168.22    348.78 o
  -9   9  13       10.86       68.13     62.81 o
  -8   9  13      221.29      301.63     55.73 o
  -7   9  13      183.97      159.07     43.80 o
  -6   9  13       29.36       18.92     42.33 o
  -5   9  13       19.27      -46.94     36.96 o
  -4   9  13      171.77      285.24     45.32 o
  -3   9  13     2865.82     2921.22    120.56 o
  -2   9  13      347.25      425.95     48.29 o
  -1   9  13      564.06      485.39     37.71 o
   0   9  13      877.22      745.90     46.04 o
   1   9  13       75.30       33.99     33.90 o
   2   9  13      346.36      288.20     45.39 o
   3   9  13       60.38       59.56     40.24 o
   4   9  13     1691.27     1500.49     89.88 o
   5   9  13      953.13     1030.53     81.35 o
   6   9  13     1936.90     2047.20    139.43 o
 -10  10  13      235.91      214.78     99.12 o
  -9  10  13      300.77      297.62     65.41 o
  -8  10  13     1484.26     1615.24     86.69 o
  -7  10  13      442.87      453.82     52.46 o
  -6  10  13       12.17       17.77     42.71 o
  -5  10  13        3.54      -10.30     40.20 o
  -4  10  13      518.66      592.17     57.13 o
  -3  10  13      963.15      924.15     65.21 o
  -2  10  13      612.05      565.76     73.80 o
  -1  10  13     1385.47     1354.87     61.74 o
   0  10  13     3304.06     3240.38    106.06 o
   1  10  13       77.46       27.00     37.16 o
   2  10  13      502.51      518.26     54.34 o
   3  10  13     2605.44     2916.87    206.90 o
   4  10  13     1996.44     1760.37     99.49 o
   5  10  13       19.15       88.87     60.41 o
   6  10  13     2995.91     2566.39    170.48 o
  -9  11  13      120.68      245.69     59.29 o
  -8  11  13       34.46       14.79     44.63 o
  -7  11  13     1184.57      968.80     68.29 o
  -6  11  13      502.19      483.65     58.49 o
  -5  11  13      333.54      382.03     53.56 o
  -4  11  13      425.61      607.59     57.50 o
  -3  11  13     6725.63     6696.96    234.72 o
  -2  11  13     1245.52     1379.66     82.97 o
  -1  11  13      772.51      599.67     46.59 o
   0  11  13     1675.59     1488.96     99.26 o
   1  11  13        4.66       -3.91     36.13 o
   2  11  13      878.62      864.63    108.29 o
   3  11  13      449.01      400.13     55.10 o
   4  11  13       57.09       18.46     49.97 o
   5  11  13     1328.22     1427.95    112.76 o
   6  11  13     1057.94     1010.23    111.27 o
  -9  12  13      907.37      820.63    100.30 o
  -8  12  13     1142.29     1256.78     79.84 o
  -7  12  13     1319.49     1180.16     75.45 o
  -6  12  13      423.56      342.40     55.61 o
  -5  12  13     1284.20     1289.60    144.73 o
  -4  12  13     1122.27     1184.91    116.13 o
  -3  12  13      531.87      591.20     66.36 o
  -2  12  13     1644.07     1420.75     82.97 o
  -1  12  13     1438.22     1650.37     93.04 o
   0  12  13     2604.45     2679.95    103.99 o
   1  12  13      104.79      -24.40     44.43 o
   2  12  13     1345.76     1377.86     86.57 o
   3  12  13    11545.67    10753.94    370.76 o
   4  12  13       74.26       96.91     64.64 o
   5  12  13        0.87       27.58     61.33 o
   6  12  13      761.39      648.88     89.15 o
  -9  13  13      200.12      159.35     58.02 o
  -8  13  13       83.68       57.24     48.99 o
  -7  13  13     3378.24     3247.47    126.96 o
  -6  13  13      465.59      418.96     60.15 o
  -5  13  13      677.67      570.74     62.55 o
  -4  13  13       81.56       90.56     46.27 o
  -3  13  13     4280.28     3848.64    152.22 o
  -2  13  13     2671.76     2598.91    117.65 o
  -1  13  13      285.74      245.85     49.92 o
   0  13  13        2.16       -1.13     43.54 o
   1  13  13       43.93       -3.01     56.06 o
   2  13  13       76.78       55.19     45.04 o
   3  13  13       12.92      298.57     56.24 o
   4  13  13     1111.40      976.86    111.75 o
   5  13  13     1949.93     2214.09    280.22 o
  -8  14  13      339.34      528.33     62.36 o
  -7  14  13     4820.40     4586.55    162.78 o
  -6  14  13      773.90      676.66     68.92 o
  -5  14  13     1441.00     1397.45     89.83 o
  -4  14  13      715.51      706.00     80.85 o
  -3  14  13      794.02      833.66    104.12 o
  -2  14  13      150.87      174.28     49.33 o
  -1  14  13     5891.99     5670.95    209.03 o
   0  14  13     2657.07     2607.10    142.03 o
   1  14  13      263.83      213.37     55.87 o
   2  14  13      241.59      154.51     50.99 o
   3  14  13     6462.90     6014.24    227.24 o
   4  14  13       11.62      -21.59     62.58 o
   5  14  13        9.69       31.91     67.86 o
  -8  15  13       71.21       42.74     50.45 o
  -7  15  13     4998.37     4576.35    164.20 o
  -6  15  13       22.73      112.40     54.18 o
  -5  15  13     2807.02     2625.64    124.18 o
  -4  15  13       54.67       37.38     49.06 o
  -3  15  13     1334.96     1241.57     83.50 o
  -2  15  13        4.39      -36.82     52.77 o
  -1  15  13     1708.38     1473.35    103.74 o
   0  15  13      369.71      252.66     74.04 o
   1  15  13     1522.56     1593.21     85.83 o
   2  15  13       32.86       50.63     49.92 o
   3  15  13       45.46      125.79     54.03 o
   4  15  13      457.68      428.76     80.24 o
   5  15  13     2008.70     1908.06    138.71 o
  -7  16  13     4562.23     4055.14    151.77 o
  -6  16  13      803.81      841.20     78.01 o
  -5  16  13     1570.50     1466.00     95.20 o
  -4  16  13      374.90      386.41     61.74 o
  -3  16  13      779.68      776.86     78.57 o
  -2  16  13      481.64      576.05     66.43 o
  -1  16  13    11234.16    10246.20    351.30 o
   0  16  13       25.29       28.60     60.30 o
   1  16  13       15.55       54.76     61.37 o
   2  16  13       16.73      -73.10     48.73 o
   3  16  13     2555.88     2610.13    132.78 o
   4  16  13      157.40      131.89     72.65 o
  -7  17  13      652.95      525.53     63.51 o
  -6  17  13       40.16       79.31     50.74 o
  -5  17  13       30.52      -44.59     53.88 o
  -4  17  13        1.54      -37.61     52.94 o
  -3  17  13      512.96      359.53     62.32 o
  -2  17  13     1380.63     1547.33     98.79 o
  -1  17  13      815.23      845.59     90.96 o
   0  17  13      610.43      495.92     78.51 o
   1  17  13      837.11     1020.91    115.14 o
   2  17  13      146.96      198.32     64.04 o
   3  17  13        7.17       52.14     59.36 o
  -6  18  13      122.15      142.46     54.61 o
  -5  18  13      720.70      771.35     79.53 o
  -4  18  13     1942.66     2051.29    117.19 o
  -3  18  13      656.15      555.70     69.24 o
  -2  18  13       85.23      100.19     56.41 o
  -1  18  13     4199.06     3734.92    159.75 o
   0  18  13     1006.24     1074.82    102.55 o
   1  18  13      130.59      150.87     70.29 o
   2  18  13       13.65       99.30     86.11 o
   3  18  13     3908.91     3653.17    230.06 o
  -5  19  13      137.74      179.59     62.80 o
  -4  19  13      201.90      188.39     61.15 o
  -3  19  13      526.50      601.34     74.49 o
  -2  19  13     1248.27     1206.05     93.33 o
  -1  19  13       20.58       38.82     55.63 o
   0  19  13     1728.20     1484.08    118.14 o
   1  19  13       27.05      123.21     71.60 o
   2  19  13     1423.34     1414.75    121.00 o
  -4  20  13     2215.02     2497.05    136.04 o
  -3  20  13     1502.01     1376.18    100.38 o
  -2  20  13       73.55       83.92     60.79 o
  -1  20  13     1166.53     1219.80    110.73 o
   0  20  13     2187.35     2584.53    161.38 o
   1  20  13      833.95      775.96     95.87 o
 -10   0  14      102.44      243.09    118.90 o
  -8   0  14     2565.36     2589.45    235.16 o
  -6   0  14       42.54      253.55     63.42 o
  -4   0  14     5295.73     5012.77    248.49 o
  -2   0  14      567.66      623.97     63.74 o
   0   0  14    19403.64    20170.99    736.74 o
   2   0  14      185.35      233.46     36.66 o
   4   0  14    14523.84    15042.12    732.23 o
   6   0  14      157.35       90.43     74.28 o
 -10   1  14       51.35      -56.96     73.22 o
  -9   1  14        2.76       48.85     68.96 o
  -8   1  14      404.93      508.99     70.57 o
  -7   1  14        0.43       65.21     43.28 o
  -6   1  14     1184.92     1299.61     93.36 o
  -5   1  14     1222.75     1472.98    135.58 o
  -4   1  14      552.37      569.70     46.97 o
  -3   1  14      157.99      217.84     30.44 o
  -2   1  14    17546.97    17905.20    504.03 o
  -1   1  14     2402.19     2391.42     68.34 o
   0   1  14        0.24      578.66     47.46 o
   1   1  14     1362.56     1327.77     67.55 o
   2   1  14     6169.15     6622.55    163.29 o
   3   1  14      867.08      975.11     52.28 o
   4   1  14     1489.73     1594.57     95.42 o
   5   1  14       68.85       59.15     47.30 o
   6   1  14        8.04      -18.32     48.68 o
   7   1  14       38.33       -2.94     52.73 o
 -10   2  14        5.43       -2.38     87.20 o
  -9   2  14      458.21      325.81     93.80 o
  -8   2  14     2800.66     2894.01    146.68 o
  -7   2  14       18.76      152.48     53.49 o
  -6   2  14      391.52      717.21    133.67 o
  -5   2  14      536.79      531.89     47.95 o
  -4   2  14     2978.67     2963.65    118.41 o
  -3   2  14     2011.95     1889.91     78.68 o
  -2   2  14      107.24      236.53     33.68 o
  -1   2  14     3114.90     3311.54     94.62 o
   0   2  14     6391.41     6469.36    166.83 o
   1   2  14     3318.21     3381.27    138.52 o
   2   2  14      287.69      342.99     28.08 o
   3   2  14     5512.17     5133.97    155.80 o
   4   2  14     6341.34     6766.10    251.58 o
   5   2  14      312.00      313.69     55.88 o
   6   2  14       25.52      101.04     52.62 o
   7   2  14     1343.15     1327.57    102.41 o
 -10   3  14       79.62       33.03     77.95 o
  -9   3  14     1016.82     1285.11    170.43 o
  -8   3  14     2434.46     2338.19    129.37 o
  -7   3  14       59.40      118.51     51.02 o
  -6   3  14     3569.99     3339.90    131.09 o
  -5   3  14     4981.77     4902.75    156.77 o
  -4   3  14      159.34      229.02     30.17 o
  -3   3  14      661.96      656.70     35.47 o
  -2   3  14     9700.50     9750.38    243.33 o
  -1   3  14     3058.90     2767.87     78.70 o
   0   3  14      725.11      860.37     45.94 o
   1   3  14     5454.61     4898.59    156.33 o
   2   3  14     5871.32     5907.82    184.75 o
   3   3  14     2078.98     2169.97     82.88 o
   4   3  14      871.69      887.03     72.06 o
   5   3  14     1550.36     1852.10    110.81 o
   6   3  14        1.52      -34.01     49.87 o
   7   3  14      189.33      206.42     61.61 o
 -10   4  14        7.84       23.20     73.78 o
  -9   4  14      194.90      316.50     70.25 o
  -8   4  14     1338.51     1278.28     98.01 o
  -7   4  14       18.43       -1.09     48.90 o
  -6   4  14      531.27      595.54     55.06 o
  -5   4  14     1039.36     1099.69     64.47 o
  -4   4  14     2042.24     2176.14     77.48 o
  -3   4  14     2136.48     2129.36     68.71 o
  -2   4  14       50.45      112.58     21.77 o
  -1   4  14      308.87      434.09     30.18 o
   0   4  14        7.19       42.18     23.28 o
   1   4  14     1981.97     2098.70     82.04 o
   2   4  14       22.83       91.53     38.79 o
   3   4  14     1821.69     1839.44     85.79 o
   4   4  14     2217.63     2312.92    117.53 o
   5   4  14      511.95      375.68     57.48 o
   6   4  14       17.50       17.47     52.36 o
   7   4  14     1065.93     1259.61    100.17 o
 -10   5  14        1.11       36.89     61.22 o
  -9   5  14     5751.16     5349.63    322.27 o
  -8   5  14       26.99      157.47     63.12 o
  -7   5  14      376.63      339.80     44.55 o
  -6   5  14     4158.08     4274.23    143.83 o
  -5   5  14     4412.09     4427.91    145.52 o
  -4   5  14       47.36       75.21     27.42 o
  -3   5  14      785.57      672.51     41.65 o
  -2   5  14      900.06      980.83     43.39 o
  -1   5  14        8.89       -2.94     22.33 o
   0   5  14       22.16       37.42     27.06 o
   1   5  14     4242.43     4099.10    135.47 o
   2   5  14     6285.31     6222.81    221.43 o
   3   5  14      298.75      359.46     46.27 o
   4   5  14       33.40       55.03     36.10 o
   5   5  14     7631.63     7416.26    322.89 o
   6   5  14        1.44       75.09     62.48 o
   7   5  14      154.41      191.34     60.75 o
 -10   6  14      377.78      341.97     72.95 o
  -9   6  14      107.83      369.56     74.45 o
  -8   6  14       61.49       46.75     47.56 o
  -7   6  14     1220.84     1328.28     72.24 o
  -6   6  14      140.44      174.91     37.46 o
  -5   6  14     1448.12     1504.41     71.67 o
  -4   6  14     1661.64     1818.04    121.56 o
  -3   6  14     5663.00     5734.72    202.39 o
  -2   6  14       66.41       74.76     24.01 o
  -1   6  14      266.51      310.57     33.84 o
   0   6  14     1073.27     1336.83     60.80 o
   1   6  14     2848.83     3025.05    143.02 o
   2   6  14        0.20       17.14     34.67 o
   3   6  14       40.34       57.48     38.56 o
   4   6  14     1675.86     1884.08     91.94 o
   5   6  14     1589.32     1672.64    118.56 o
   6   6  14      106.66      111.64     64.56 o
   7   6  14     1117.63      968.79    104.37 o
 -10   7  14       19.76      127.85     70.45 o
  -9   7  14     4977.91     4627.73    195.65 o
  -8   7  14       22.44       45.61     48.12 o
  -7   7  14       19.77      -37.10     33.44 o
  -6   7  14      226.95      206.21     47.35 o
  -5   7  14     4439.22     4743.75    175.42 o
  -4   7  14      877.32      781.66     60.55 o
  -3   7  14     2079.52     2101.91     97.17 o
  -2   7  14      294.99      296.01     36.23 o
  -1   7  14      845.56      985.42     51.09 o
   0   7  14       88.02       99.85     28.44 o
   1   7  14     2455.77     2445.03    106.84 o
   2   7  14      251.00      223.99     42.46 o
   3   7  14        0.49       -8.16     37.53 o
   4   7  14      163.12      238.12     48.66 o
   5   7  14     7098.78     6734.26    344.63 o
   6   7  14        9.59       46.77     63.44 o
 -10   8  14       54.22      202.71     83.94 o
  -9   8  14      710.03      797.65     88.98 o
  -8   8  14       64.41       54.43     48.00 o
  -7   8  14      254.02      175.04     44.14 o
  -6   8  14       18.60       -8.83     41.36 o
  -5   8  14      352.32      397.24     51.87 o
  -4   8  14       93.56      144.00     42.86 o
  -3   8  14     2486.16     2562.90    119.18 o
  -2   8  14       69.98      100.61     38.56 o
  -1   8  14     1076.58     1008.79     51.46 o
   0   8  14       70.70       91.27     29.36 o
   1   8  14      906.46      992.13    101.26 o
   2   8  14      113.50      159.69     40.72 o
   3   8  14     1318.45     1274.24     84.28 o
   4   8  14       31.74        1.07     43.06 o
   5   8  14      494.30      387.39     68.75 o
   6   8  14      432.45      509.33     81.65 o
 -10   9  14      167.70      281.11     78.81 o
  -9   9  14     3949.22     3024.85    158.16 o
  -8   9  14       72.73      103.76     51.42 o
  -7   9  14        0.57      -16.00     40.72 o
  -6   9  14      252.12      255.20     50.22 o
  -5   9  14     1537.89     1757.32     96.42 o
  -4   9  14        7.50       10.91     38.56 o
  -3   9  14     1587.43     1646.23     89.18 o
  -2   9  14      725.36      651.73     68.84 o
  -1   9  14     3195.99     2992.62     99.26 o
   0   9  14      469.67      436.15     39.10 o
   1   9  14      996.81      988.29     67.53 o
   2   9  14     1370.24     1399.51     83.62 o
   3   9  14      453.91      515.47     56.28 o
   4   9  14        0.11       60.48     46.15 o
   5   9  14     2815.89     2890.80    161.43 o
   6   9  14      306.84      299.03     75.70 o
  -9  10  14      260.23      378.12     76.03 o
  -8  10  14     1183.59     1106.35     74.19 o
  -7  10  14        1.72       40.84     43.36 o
  -6  10  14      703.81      803.15     69.06 o
  -5  10  14      314.26      283.27     50.53 o
  -4  10  14     1409.61     1804.13    102.59 o
  -3  10  14     1118.11     1208.89     78.72 o
  -2  10  14       16.51       25.36     39.80 o
  -1  10  14     1307.78     1298.75     96.44 o
   0  10  14       21.84       35.91     31.71 o
   1  10  14      427.01      526.46     57.77 o
   2  10  14      126.68      168.25     43.49 o
   3  10  14      730.68      708.94     66.43 o
   4  10  14     2812.78     2676.49    130.35 o
   5  10  14      250.90      255.51     67.94 o
   6  10  14        7.28       10.90     62.56 o
  -9  11  14     4342.41     3865.82    162.07 o
  -8  11  14      750.23      594.83     61.54 o
  -7  11  14       43.80       64.18     45.02 o
  -6  11  14      869.60      932.33     74.53 o
  -5  11  14      823.09      823.41     69.67 o
  -4  11  14      120.40      150.57     46.99 o
  -3  11  14     1424.28     1418.84     84.65 o
  -2  11  14     4215.32     3898.46    153.49 o
  -1  11  14     1203.85     1198.17     78.78 o
   0  11  14       52.75       71.79     34.71 o
   1  11  14     1450.10     1380.94     82.37 o
   2  11  14     4794.98     4755.14    183.71 o
   3  11  14     1011.19      847.94     82.22 o
   4  11  14      376.91      297.01     58.29 o
   5  11  14     1428.24     1702.38    124.91 o
  -9  12  14      248.62      451.80     68.28 o
  -8  12  14     2866.89     2544.42    115.47 o
  -7  12  14      106.73      180.46     76.97 o
  -6  12  14      723.56      749.05    150.26 o
  -5  12  14      575.60      418.19     56.84 o
  -4  12  14     3384.93     3420.52    183.64 o
  -3  12  14     1202.88     1343.24     84.72 o
  -2  12  14      103.53      115.51     47.67 o
  -1  12  14      659.24      530.68     59.56 o
   0  12  14      945.11     1213.90     70.22 o
   1  12  14     1103.92     1094.52     74.71 o
   2  12  14     1051.49      949.86     73.19 o
   3  12  14      499.32      472.17     64.06 o
   4  12  14     4964.59     5163.03    203.67 o
   5  12  14      366.99      213.33     73.33 o
  -8  13  14     1020.80      819.61     69.93 o
  -7  13  14      510.41      543.90     61.10 o
  -6  13  14     2876.77     2598.25    123.52 o
  -5  13  14     2106.68     2329.41    118.88 o
  -4  13  14      128.66      143.05     51.05 o
  -3  13  14     1799.22     1564.26     92.40 o
  -2  13  14     4690.25     4458.92    171.83 o
  -1  13  14      925.80      883.42    111.17 o
   0  13  14      253.35      211.17     85.37 o
   1  13  14      923.03      953.79     72.20 o
   2  13  14     5877.61     5706.73    215.64 o
   3  13  14       53.89       13.41     48.82 o
   4  13  14      637.64      462.66     66.82 o
   5  13  14       42.58      145.13    107.70 o
  -8  14  14     1885.93     1669.16    115.92 o
  -7  14  14       35.10       89.73     51.60 o
  -6  14  14      726.24      757.09     77.04 o
  -5  14  14        1.15       39.38     50.64 o
  -4  14  14     2304.94     2469.14    143.97 o
  -3  14  14        0.39       24.29     46.66 o
  -2  14  14        2.84      104.76     47.97 o
  -1  14  14       29.65       57.93     48.46 o
   0  14  14     1031.83     1049.81    106.07 o
   1  14  14       80.40       55.80     41.95 o
   2  14  14      100.31      112.50     52.00 o
   3  14  14      729.28      792.99     76.37 o
   4  14  14     4285.47     4063.59    197.46 o
  -7  15  14      278.92      335.91     60.41 o
  -6  15  14     4746.59     4318.67    174.47 o
  -5  15  14      139.91      146.53     55.68 o
  -4  15  14      222.81      155.72     54.72 o
  -3  15  14      617.66      561.33     65.88 o
  -2  15  14    10131.93     9627.90    331.66 o
  -1  15  14       39.17       73.87     51.48 o
   0  15  14        0.07       58.36     59.87 o
   1  15  14        0.01       17.98     59.02 o
   2  15  14     2149.18     2376.75    123.55 o
   3  15  14        7.99      -20.70     64.64 o
   4  15  14     1121.25     1085.61    105.24 o
  -7  16  14      107.54      203.45     55.64 o
  -6  16  14      604.02      640.86     72.88 o
  -5  16  14       23.49       51.02     55.68 o
  -4  16  14     1352.46     1471.49     97.59 o
  -3  16  14      177.13      263.21     79.43 o
  -2  16  14      207.41      199.08     56.49 o
  -1  16  14      513.94      530.63     67.07 o
   0  16  14     1363.55     1257.03    106.99 o
   1  16  14       40.69       72.76     63.88 o
   2  16  14       12.48      -21.11     75.32 o
   3  16  14      795.62      738.22     78.49 o
  -6  17  14     2368.65     2338.43    127.39 o
  -5  17  14      488.41      466.80     71.59 o
  -4  17  14      231.57      191.21     60.95 o
  -3  17  14       31.88        1.59     53.76 o
  -2  17  14     5313.33     5419.15    245.80 o
  -1  17  14      119.43       73.47     54.72 o
   0  17  14      347.33      308.72     73.81 o
   1  17  14      428.36      322.72     75.93 o
   2  17  14     1869.65     2241.51    181.71 o
   3  17  14      514.94      570.52     76.94 o
  -5  18  14      100.03      106.44     61.33 o
  -4  18  14      489.80      525.01     71.40 o
  -3  18  14     1480.05     1517.27    144.93 o
  -2  18  14       45.84      106.73     58.60 o
  -1  18  14     1106.95     1131.44     90.46 o
   0  18  14      536.87      534.74     84.86 o
   1  18  14      909.52      880.07     99.33 o
   2  18  14      101.25       87.06     72.36 o
  -4  19  14      397.36      360.83     68.31 o
  -3  19  14      218.24      221.74     63.38 o
  -2  19  14     1285.67     1396.91    102.16 o
  -1  19  14       46.49       93.44     69.23 o
   0  19  14      625.06      504.16     90.12 o
   1  19  14     1869.06     1532.82    124.23 o
  -2  20  14       10.02       67.08     61.01 o
  -1  20  14     1148.82     1083.29    105.93 o
  -9   0  15      197.59      233.84    108.33 o
  -7   0  15     1255.42     1534.94    123.76 o
  -5   0  15       70.12      151.44     55.53 o
  -3   0  15    12401.13    11471.62    528.27 o
  -1   0  15     1721.82     1746.07     81.18 o
   1   0  15    12160.82    12270.71    408.02 o
   3   0  15     2197.25     2499.53    237.81 o
   5   0  15       74.20       58.47     70.54 o
 -10   1  15       42.55      108.15     78.60 o
  -9   1  15      391.23      638.30    100.84 o
  -8   1  15       85.82       77.79     57.40 o
  -7   1  15      107.97      245.04     67.50 o
  -6   1  15      680.76      747.65     60.10 o
  -5   1  15     1188.15     1479.80     80.15 o
  -4   1  15       46.97       62.79     42.52 o
  -3   1  15      436.57      956.63     47.64 o
  -2   1  15      324.61      331.56     32.04 o
  -1   1  15     8776.63     9013.79    210.29 o
   0   1  15      915.56      950.74     44.66 o
   1   1  15      489.90      655.36     38.25 o
   2   1  15      585.05      765.18     40.28 o
   3   1  15     5831.42     6171.12    232.52 o
   4   1  15      153.01       98.04     46.04 o
   5   1  15       39.35       90.80     50.01 o
   6   1  15      571.72      628.47     74.76 o
 -10   2  15       23.24        3.75     74.72 o
  -9   2  15      392.99      542.82    270.17 o
  -8   2  15       52.22      140.89     79.83 o
  -7   2  15     2810.30     2551.00    113.26 o
  -6   2  15     2059.77     1996.07     97.19 o
  -5   2  15        0.03       18.60     35.68 o
  -4   2  15     1343.02     1474.85     63.96 o
  -3   2  15    11193.84    11030.97    293.30 o
  -2   2  15      438.10      408.58     52.34 o
  -1   2  15      920.64      866.15     41.33 o
   0   2  15     5705.15     5947.99    156.41 o
   1   2  15     1600.76     1742.33     77.40 o
   2   2  15       21.61       49.10     27.28 o
   3   2  15     4451.56     4738.13    164.25 o
   4   2  15      102.67      150.55     49.27 o
   5   2  15        4.83       22.00     48.00 o
   6   2  15       29.30       60.91     53.91 o
 -10   3  15       17.11       47.72     78.94 o
  -9   3  15     1866.51     1771.53    216.67 o
  -8   3  15        3.01       31.17     55.13 o
  -7   3  15        5.80      116.02     71.37 o
  -6   3  15     1901.70     1878.36     93.20 o
  -5   3  15      207.40      311.35     36.80 o
  -4   3  15     1453.97     1787.41     72.35 o
  -3   3  15      201.83      580.98     38.70 o
  -2   3  15      727.24      745.07     39.73 o
  -1   3  15     1194.46     1526.49     65.01 o
   0   3  15      947.41      967.39     44.77 o
   1   3  15     1015.88      994.24     55.46 o
   2   3  15     2524.95     2628.05    112.89 o
   3   3  15    11255.59    10590.82    326.20 o
   4   3  15        0.16       28.61     43.68 o
   5   3  15       64.52       55.70     49.73 o
   6   3  15     3261.72     3057.76    152.72 o
 -10   4  15     1054.59      895.74    171.75 o
  -9   4  15      518.60      512.93     78.65 o
  -8   4  15      117.78      165.09     58.39 o
  -7   4  15     3363.17     3313.32    136.02 o
  -6   4  15     2316.50     2193.40    102.46 o
  -5   4  15        7.40       18.53     30.49 o
  -4   4  15     5817.97     5848.67    203.63 o
  -3   4  15     5596.03     5673.55    160.70 o
  -2   4  15      183.79      108.71     38.47 o
  -1   4  15        2.75       14.62     21.29 o
   0   4  15     3449.00     3470.82    121.16 o
   1   4  15      255.68      378.94     58.77 o
   2   4  15     1054.49      875.21     61.94 o
   3   4  15     4042.29     4105.31    145.20 o
   4   4  15      845.80     1102.74    140.34 o
   5   4  15       62.57      111.88     52.88 o
   6   4  15       22.32       55.19     52.68 o
 -10   5  15      107.43      267.71     70.38 o
  -9   5  15     2668.34     2472.53    122.98 o
  -8   5  15      305.75      426.36     59.53 o
  -7   5  15       59.22      105.57     49.58 o
  -6   5  15     1810.23     1931.49     86.51 o
  -5   5  15      341.67      477.70     41.88 o
  -4   5  15     7613.70     7286.78    202.37 o
  -3   5  15       16.62      191.39     41.90 o
  -2   5  15       12.91       21.29     29.93 o
  -1   5  15       48.22       20.79     25.43 o
   0   5  15      524.34      526.00     89.86 o
   1   5  15       62.41      154.96     43.24 o
   2   5  15      865.73      870.54     63.67 o
   3   5  15     4116.17     3751.74    223.87 o
   4   5  15       46.02      143.14     57.80 o
   5   5  15       23.91       61.66     57.60 o
   6   5  15     3284.77     2961.13    169.29 o
 -10   6  15     3382.82     3073.10    162.91 o
  -9   6  15       63.26      188.95     57.55 o
  -8   6  15       88.65       97.22     49.55 o
  -7   6  15      797.06      947.44     64.36 o
  -6   6  15     1592.08     1680.32    104.25 o
  -5   6  15      277.38      341.00     63.69 o
  -4   6  15     4372.10     4596.30    171.52 o
  -3   6  15     2165.60     2307.14    105.83 o
  -2   6  15      666.43      629.57     47.03 o
  -1   6  15        1.81       13.92     27.04 o
   0   6  15     7057.14     6756.61    212.13 o
   1   6  15     1325.32     1599.68     75.14 o
   2   6  15       27.05        5.49     35.60 o
   3   6  15      464.08      499.41     54.37 o
   4   6  15     3411.29     3319.89    172.06 o
   5   6  15      102.94       15.99     57.06 o
   6   6  15      153.25      368.61     76.19 o
 -10   7  15     1408.62     1657.98    147.80 o
  -9   7  15      102.39      167.67     67.90 o
  -8   7  15      276.38      212.71     64.26 o
  -7   7  15      280.31      244.53     45.92 o
  -6   7  15     1980.28     2212.70    109.17 o
  -5   7  15        7.71      -24.98     45.72 o
  -4   7  15     2883.90     2838.19    121.81 o
  -3   7  15        7.14       30.74     37.96 o
  -2   7  15      988.54      927.45     79.90 o
  -1   7  15      204.80      238.92     33.29 o
   0   7  15     2570.35     2516.36     98.05 o
   1   7  15        1.22       47.52     34.73 o
   2   7  15       11.27       30.95     37.73 o
   3   7  15       98.72      119.86     54.35 o
   4   7  15       49.01      150.20     43.88 o
   5   7  15      668.56      673.61     87.10 o
   6   7  15     3137.74     3293.80    185.88 o
  -9   8  15      130.46      228.56     72.09 o
  -8   8  15       11.43       84.41    110.51 o
  -7   8  15       16.79        6.81     42.29 o
  -6   8  15     2225.79     2274.59    115.16 o
  -5   8  15       33.27       21.23     42.82 o
  -4   8  15     2830.44     2593.69    114.54 o
  -3   8  15      731.94      675.11     61.28 o
  -2   8  15       67.72       69.05     40.44 o
  -1   8  15       63.40       52.62     28.26 o
   0   8  15     9596.98     9770.23    297.28 o
   1   8  15      322.41      369.53     47.88 o
   2   8  15       50.32       43.07     39.23 o
   3   8  15        0.29       49.62     42.82 o
   4   8  15     2845.16     2767.33    127.54 o
   5   8  15      207.08      353.45     98.26 o
   6   8  15       25.05      113.05     67.14 o
  -9   9  15     1086.59     1196.29    106.44 o
  -8   9  15       29.64        1.32     48.98 o
  -7   9  15       95.18      116.73     46.09 o
  -6   9  15     1382.69     1951.22    104.54 o
  -5   9  15       62.88       68.94     45.16 o
  -4   9  15      335.44      315.15     51.01 o
  -3   9  15      358.90      458.69     54.53 o
  -2   9  15      200.02      138.74     44.05 o
  -1   9  15     1306.95     1659.11     79.37 o
   0   9  15      823.81      725.21     51.96 o
   1   9  15      969.76      994.68     92.29 o
   2   9  15       99.25      163.27     45.79 o
   3   9  15     1388.58     1431.12     88.82 o
   4   9  15        7.85      142.99     51.03 o
   5   9  15      111.54      215.91     68.55 o
  -9  10  15      117.38      148.96     69.95 o
  -8  10  15      132.46       68.79     48.50 o
  -7  10  15     1155.95     1193.87     76.67 o
  -6  10  15     2655.27     2488.50    118.87 o
  -5  10  15       11.53       27.69     45.79 o
  -4  10  15     1084.91     1058.26    108.50 o
  -3  10  15     3072.99     2888.16    125.22 o
  -2  10  15      214.93      152.37     46.13 o
  -1  10  15        0.90      -36.01     41.18 o
   0  10  15     5145.00     5365.72    177.35 o
   1  10  15     1276.70     1429.19     85.89 o
   2  10  15        0.26        5.87     41.18 o
   3  10  15      930.13      917.98     72.49 o
   4  10  15     1459.48     1626.84    101.08 o
   5  10  15      271.80      236.91     70.77 o
  -9  11  15     2234.42     1922.88    133.32 o
  -8  11  15       16.77       67.37     49.04 o
  -7  11  15       49.51       84.08     47.58 o
  -6  11  15     1285.19     1327.81     89.59 o
  -5  11  15       78.48       55.57     48.97 o
  -4  11  15      806.88      877.97     71.83 o
  -3  11  15      439.92      559.26     59.37 o
  -2  11  15        3.06       40.71     43.72 o
  -1  11  15     1843.22     2297.71    116.54 o
   0  11  15      220.01      188.42     39.18 o
   1  11  15     1050.76      863.82     67.91 o
   2  11  15      587.01      671.39     65.12 o
   3  11  15     3842.87     3410.85    147.50 o
   4  11  15      276.85      254.53     58.71 o
   5  11  15       40.79       31.10     76.99 o
  -8  12  15      271.17      204.92     54.42 o
  -7  12  15     3389.23     3202.91    126.87 o
  -6  12  15     1600.95     1704.81    119.24 o
  -5  12  15      189.76       22.58     48.63 o
  -4  12  15      975.36      978.10     81.62 o
  -3  12  15    12945.01    11457.44    383.68 o
  -2  12  15      307.32      308.59     55.18 o
  -1  12  15      108.02       60.98     46.68 o
   0  12  15     1880.57     1941.92    234.13 o
   1  12  15      436.73      615.10     61.77 o
   2  12  15      306.20      222.02     55.68 o
   3  12  15     2413.54     2273.34    118.74 o
   4  12  15      781.70      782.67     77.94 o
  -8  13  15       37.13      111.09     52.47 o
  -7  13  15      272.18      288.51     55.46 o
  -6  13  15      128.38      161.22     56.30 o
  -5  13  15        0.50       45.62     51.00 o
  -4  13  15      378.10      483.57     87.91 o
  -3  13  15      199.84      529.23     67.31 o
  -2  13  15      112.03       65.99     48.80 o
  -1  13  15      358.56      468.28     62.55 o
   0  13  15      817.64      718.14     84.25 o
   1  13  15      148.66      121.81     43.05 o
   2  13  15       22.80       22.32     48.41 o
   3  13  15     4721.72     4426.69    182.09 o
   4  13  15      344.55      254.65     62.21 o
  -7  14  15     3471.30     3231.31    135.40 o
  -6  14  15      358.20      454.34     67.14 o
  -5  14  15       48.06       52.90     53.02 o
  -4  14  15      773.37      773.51     87.53 o
  -3  14  15     7436.15     6879.56    247.80 o
  -2  14  15       66.07       80.66     51.70 o
  -1  14  15       26.71        3.36     49.42 o
   0  14  15        2.09       16.70     58.07 o
   1  14  15     1099.26     1271.01    105.95 o
   2  14  15      425.77      422.74     63.48 o
   3  14  15     2325.88     2029.22    114.38 o
   4  14  15      300.36      289.42     67.42 o
  -7  15  15       11.60       31.69     51.97 o
  -6  15  15        3.54       26.63     55.59 o
  -5  15  15      587.05      568.23     70.81 o
  -4  15  15      124.52      153.50     56.07 o
  -3  15  15      641.10      662.16     69.01 o
  -2  15  15      915.57      841.60     77.11 o
  -1  15  15      649.66      844.50     77.95 o
   0  15  15       10.98       40.90     60.90 o
   1  15  15      504.05      474.91     77.25 o
   2  15  15       14.83      -38.03     52.27 o
   3  15  15     4389.75     4078.26    175.55 o
  -6  16  15      125.56      154.66     61.66 o
  -5  16  15       56.73       -0.76     55.89 o
  -4  16  15        9.05        1.09     54.20 o
  -3  16  15     2749.76     2858.49    137.36 o
  -2  16  15      198.33      307.61     62.36 o
  -1  16  15      595.33      468.78     66.41 o
   0  16  15      324.91      361.42    138.44 o
   1  16  15     1984.65     2037.40    138.66 o
   2  16  15      294.82      233.37    164.48 o
   3  16  15     2916.99     2659.54    136.87 o
  -6  17  15       92.06      117.14     61.18 o
  -5  17  15      908.69      936.59     85.33 o
  -4  17  15       31.54       29.79     57.58 o
  -3  17  15       21.07      165.50     59.47 o
  -2  17  15      353.03      479.14     70.20 o
  -1  17  15     1281.17     1404.53    117.51 o
   0  17  15      475.92      447.15     81.52 o
   1  17  15        7.78       50.00     67.81 o
   2  17  15      272.75      224.89     87.26 o
  -5  18  15        9.96        1.81     60.67 o
  -4  18  15       38.72       59.06     69.03 o
  -3  18  15     1583.35     1691.09    109.70 o
  -2  18  15       86.55      117.87     60.88 o
  -1  18  15      276.90      210.34     74.33 o
   0  18  15     1941.24     2003.16    146.74 o
   1  18  15      376.41      345.99    113.63 o
  -3  19  15       93.88      110.40     62.46 o
  -2  19  15       53.96       45.02     61.15 o
  -1  19  15      182.55      174.00     94.13 o
 -10   0  16      360.58      623.58    154.57 o
  -8   0  16       18.63      546.16     90.60 o
  -6   0  16       52.29       14.24     58.34 o
  -4   0  16     1625.45     1554.43    113.43 o
  -2   0  16     2152.57     2295.40     98.23 o
   0   0  16       18.34       60.67     33.02 o
   2   0  16     2500.46     2771.40    117.64 o
   4   0  16       17.28       32.45     66.92 o
   6   0  16     1735.41     1375.46    278.76 o
 -10   1  16        0.43       44.92     77.54 o
  -9   1  16        4.71       93.98     72.85 o
  -8   1  16     5452.10     5158.83    224.76 o
  -7   1  16      307.53      360.32     58.06 o
  -6   1  16       60.94       49.29     41.40 o
  -5   1  16      584.99      576.66     54.15 o
  -4   1  16     2132.62     2462.23    104.35 o
  -3   1  16      110.82      131.28     30.33 o
  -2   1  16     1191.57     1362.64     55.77 o
  -1   1  16      604.28      709.92     41.15 o
   0   1  16      568.33      658.76     39.72 o
   1   1  16      503.42      479.45     35.81 o
   2   1  16     5985.80     5649.76    169.55 o
   3   1  16      102.26      185.36     48.32 o
   4   1  16       87.28      129.87     70.63 o
   5   1  16       28.88       53.17     51.02 o
   6   1  16     2798.85     2818.85    151.76 o
 -10   2  16      488.39      547.97    104.52 o
  -9   2  16      666.35      631.51    144.01 o
  -8   2  16      354.47      574.52     75.41 o
  -7   2  16      745.33      759.52     72.46 o
  -6   2  16       30.13       52.10     42.47 o
  -5   2  16      252.44      422.82     83.92 o
  -4   2  16     1274.28     1326.74     61.22 o
  -3   2  16     3744.41     3774.86    115.96 o
  -2   2  16     3225.61     3130.73     92.52 o
  -1   2  16       61.29       52.21     25.20 o
   0   2  16     1242.59     1200.23     56.34 o
   1   2  16     2195.66     2239.44     92.09 o
   2   2  16     6160.53     6864.49    220.99 o
   3   2  16       65.85       89.10     49.55 o
   4   2  16      889.85      880.07     77.68 o
   5   2  16     1437.70     2098.05    125.08 o
   6   2  16      335.04      338.21     66.20 o
 -10   3  16       14.01       83.26    146.65 o
  -9   3  16      392.29      294.93     71.24 o
  -8   3  16      934.74     1094.98     95.07 o
  -7   3  16      248.21      344.71     62.09 o
  -6   3  16       54.45       89.76     38.97 o
  -5   3  16     5457.40     4984.91    160.86 o
  -4   3  16    11172.35    11055.36    297.69 o
  -3   3  16      998.72     1090.23     58.73 o
  -2   3  16      609.78      567.09     36.70 o
  -1   3  16     1505.58     1552.09     85.67 o
   0   3  16     1089.80     1204.79     58.44 o
   1   3  16        4.69       86.23     31.45 o
   2   3  16     6330.72     6057.29    198.72 o
   3   3  16      178.55      215.13     58.48 o
   4   3  16      229.68      222.60     64.01 o
   5   3  16       28.55       39.69     51.98 o
   6   3  16      559.76      617.65     77.64 o
 -10   4  16     1038.07      892.41     97.99 o
  -9   4  16      329.85      309.67     63.17 o
  -8   4  16       74.47      184.41     54.14 o
  -7   4  16     1726.57     1889.17    101.59 o
  -6   4  16     1319.75     1580.59     78.76 o
  -5   4  16     2044.89     2158.57     81.59 o
  -4   4  16      486.80      662.36     74.22 o
  -3   4  16     1315.21     1563.98     74.72 o
  -2   4  16      949.52     1063.04     61.35 o
  -1   4  16      155.92      129.32     35.82 o
   0   4  16      660.84      688.33     44.50 o
   1   4  16      276.37      360.85     42.56 o
   2   4  16     3884.42     4124.13    160.21 o
   3   4  16       14.98       39.99     36.45 o
   4   4  16     1081.20     1243.67    105.58 o
   5   4  16     3025.24     2827.27    162.82 o
   6   4  16       54.01       58.19     65.61 o
 -10   5  16        1.17      128.20     68.10 o
  -9   5  16     1140.58      981.42     96.68 o
  -8   5  16      412.66      458.42     81.43 o
  -7   5  16      403.15      507.25     59.76 o
  -6   5  16      160.01      222.99     50.12 o
  -5   5  16     6316.13     6128.91    219.20 o
  -4   5  16     6291.33     6238.07    221.13 o
  -3   5  16       41.16       29.84     48.05 o
  -2   5  16      612.60      661.73     48.89 o
  -1   5  16     6622.69     6334.10    182.65 o
   0   5  16      125.58      132.69     46.84 o
   1   5  16      404.78      427.31     45.52 o
   2   5  16     2646.81     2508.18    113.26 o
   3   5  16       11.14       30.27     37.45 o
   4   5  16      203.13      128.88     59.59 o
   5   5  16      322.82      398.00     73.75 o
   6   5  16       28.04       17.96     78.60 o
  -9   6  16      353.36      292.04     75.10 o
  -8   6  16      138.84       83.65     68.10 o
  -7   6  16     2454.99     2573.68    142.26 o
  -6   6  16      326.80      409.91     63.31 o
  -5   6  16      918.98      958.94     71.55 o
  -4   6  16      715.22      687.60     60.88 o
  -3   6  16       57.00       10.76     39.82 o
  -2   6  16       57.34      106.73     41.64 o
  -1   6  16        2.19      168.64     31.57 o
   0   6  16      411.35      402.07     42.13 o
   1   6  16     4328.61     4279.74    163.09 o
   2   6  16      319.94      336.65     48.64 o
   3   6  16      138.48      205.53     47.29 o
   4   6  16      195.08      243.80     64.62 o
   5   6  16     3808.89     3369.39    182.17 o
  -9   7  16      402.36      362.96     75.75 o
  -8   7  16       60.83      102.52     62.27 o
  -7   7  16     1578.12     1399.90    129.73 o
  -6   7  16      103.36      150.78     50.11 o
  -5   7  16     3978.67     3870.35    154.34 o
  -4   7  16      116.71      180.12     90.52 o
  -3   7  16        6.10       -9.02     39.81 o
  -2   7  16       25.35       32.93     40.85 o
  -1   7  16    15448.40    15815.77    425.18 o
   0   7  16        1.14       59.04     32.53 o
   1   7  16      139.27      213.18     43.06 o
   2   7  16      428.45      468.50     54.46 o
   3   7  16     1504.41     1859.80    104.09 o
   4   7  16       11.82       17.04     65.36 o
   5   7  16      594.57      501.22     81.16 o
  -9   8  16      290.92      188.24     78.31 o
  -8   8  16       18.03      -51.02     58.79 o
  -7   8  16     3211.89     2879.98    131.50 o
  -6   8  16      153.67      290.98     55.25 o
  -5   8  16      445.19      469.00     58.52 o
  -4   8  16        1.08        9.96     42.33 o
  -3   8  16       23.31      -10.31     41.26 o
  -2   8  16      111.35      120.22     44.26 o
  -1   8  16      317.65      256.30     99.09 o
   0   8  16      385.95      407.63     44.56 o
   1   8  16     6251.97     6001.38    219.13 o
   2   8  16        1.14       18.82     52.15 o
   3   8  16       53.72       29.67     47.18 o
   4   8  16      324.14      365.11    103.58 o
   5   8  16     3348.24     2976.61    170.26 o
  -9   9  16      651.13      526.33     84.15 o
  -8   9  16     1198.40     1227.62    105.05 o
  -7   9  16     1336.89     1266.90     88.94 o
  -6   9  16      138.73      167.12     53.18 o
  -5   9  16     5221.47     4801.07    198.70 o
  -4   9  16      725.95      883.14    122.81 o
  -3   9  16       41.45       -2.79     42.24 o
  -2   9  16       46.82        4.02     42.69 o
  -1   9  16     8035.71     8222.43    284.43 o
   0   9  16        4.24       48.07     33.98 o
   1   9  16        2.78      133.63     43.86 o
   2   9  16      463.95      484.81     88.29 o
   3   9  16     2550.79     2491.86    126.24 o
   4   9  16       36.90       84.29     52.36 o
   5   9  16      160.79      183.67     67.91 o
  -9  10  16       18.13       42.60     81.35 o
  -8  10  16        1.77       64.15     55.93 o
  -7  10  16     2154.43     2144.37    117.00 o
  -6  10  16       87.52      167.01     54.24 o
  -5  10  16      895.41     1072.99    125.28 o
  -4  10  16     2540.86     2103.35    109.10 o
  -3  10  16       69.30      114.61     47.98 o
  -2  10  16     2146.52     2263.36    139.59 o
  -1  10  16      843.84      627.28     64.45 o
   0  10  16      380.72      419.39     52.81 o
   1  10  16     3661.73     3317.60    140.49 o
   2  10  16     1341.81     1402.30     87.92 o
   3  10  16       43.55       47.62     48.73 o
   4  10  16        1.65      -74.04     49.36 o
  -8  11  16     1908.67     2242.04    110.70 o
  -7  11  16     1263.30     1414.22    103.35 o
  -6  11  16       26.96       42.10     51.61 o
  -5  11  16     2006.70     1948.15    109.13 o
  -4  11  16     7379.44     6987.16    250.73 o
  -3  11  16      955.51      975.90     84.98 o
  -2  11  16      420.54      353.83     57.02 o
  -1  11  16     3215.89     2988.88    131.98 o
   0  11  16       83.37      129.67     57.46 o
   1  11  16        8.88       75.50     40.97 o
   2  11  16     3668.25     3452.87    164.76 o
   3  11  16      543.23      584.83     73.23 o
   4  11  16      443.62      342.15     63.35 o
  -8  12  16        5.51       51.43     51.51 o
  -7  12  16      844.77      807.43     78.66 o
  -6  12  16     1033.07     1167.67     88.51 o
  -5  12  16       77.27      115.44     55.42 o
  -4  12  16     1353.36     1153.15     96.93 o
  -3  12  16      716.37      837.15    109.27 o
  -2  12  16     1258.23     1363.63     90.85 o
  -1  12  16       12.50       -9.22     47.13 o
   0  12  16      243.83      310.33     66.09 o
   1  12  16      369.75      381.28     52.07 o
   2  12  16     3210.12     2925.67    152.42 o
   3  12  16       72.26       16.46     52.58 o
   4  12  16      585.20      598.95     73.19 o
  -7  13  16      363.09      448.41     87.91 o
  -6  13  16        0.52       48.67     54.55 o
  -5  13  16       16.71       -7.94     51.48 o
  -4  13  16     6192.74     5625.51    212.11 o
  -3  13  16      229.95      207.60     56.33 o
  -2  13  16     1099.52      917.45     77.21 o
  -1  13  16      267.86      234.54     58.98 o
   0  13  16        4.48      -43.02     56.43 o
   1  13  16      437.59      381.43     71.96 o
   2  13  16     4284.61     3641.64    156.80 o
   3  13  16       29.50      143.41     57.31 o
  -7  14  16      124.67      161.12     54.73 o
  -6  14  16      306.71      393.66    102.02 o
  -5  14  16      176.64      112.52     57.15 o
  -4  14  16      849.03      735.01     73.53 o
  -3  14  16     2222.70     2331.47    126.13 o
  -2  14  16      840.43      837.38     76.60 o
  -1  14  16       11.90      -32.16     50.36 o
   0  14  16      589.72      510.34     78.02 o
   1  14  16       24.07       41.37     63.81 o
   2  14  16     3286.41     3389.94    171.63 o
   3  14  16      573.38      647.86     74.89 o
  -6  15  16        2.73       15.38     57.29 o
  -5  15  16       34.62       36.09     56.12 o
  -4  15  16      520.21      543.57     70.74 o
  -3  15  16       28.46       15.39     53.82 o
  -2  15  16      322.46      272.02     64.84 o
  -1  15  16      218.43      348.04     63.95 o
   0  15  16     1343.17     1256.77    110.77 o
   1  15  16      344.35      365.74     91.50 o
   2  15  16     4805.20     4089.35    248.67 o
  -6  16  16      106.50       99.18     61.61 o
  -5  16  16      108.56      106.17     60.35 o
  -4  16  16      800.63      575.03     72.89 o
  -3  16  16      151.97      250.84     62.85 o
  -2  16  16      920.09      886.79     86.09 o
  -1  16  16        0.51      -32.66     53.67 o
   0  16  16      313.81      299.86     75.57 o
   1  16  16      123.14      159.11     73.86 o
   2  16  16     1661.75     1943.22    138.81 o
  -5  17  16        7.28       34.02     59.84 o
  -4  17  16      964.09     1134.02     93.32 o
  -3  17  16      347.47      301.84     67.03 o
  -2  17  16      305.02      281.86     71.51 o
  -1  17  16      659.67      766.90    109.14 o
   0  17  16     1357.47     1260.93    113.47 o
   1  17  16       34.33      -30.50     69.12 o
  -3  18  16      265.39      354.72     69.27 o
  -2  18  16      437.93      508.95     74.54 o
  -1  18  16        6.19      -50.89     67.52 o
  -9   0  17     7025.85     6387.75    471.65 o
  -7   0  17      222.24      207.15     70.83 o
  -5   0  17      382.79      511.26     76.10 o
  -3   0  17     1057.98     1124.47     79.83 o
  -1   0  17      245.48      157.00     44.63 o
   1   0  17     2474.73     2497.05    128.92 o
   3   0  17      743.08      804.69     98.97 o
   5   0  17     4209.25     3894.42    245.26 o
 -10   1  17       94.36       26.98     79.39 o
  -9   1  17      712.23     1121.01    121.91 o
  -8   1  17       40.22       25.81     62.74 o
  -7   1  17     2288.07     2358.95    115.88 o
  -6   1  17       28.15       43.49     47.86 o
  -5   1  17      676.12      811.42     62.79 o
  -4   1  17      262.38      286.98     40.49 o
  -3   1  17     1290.88     1189.57     58.46 o
  -2   1  17      171.37      165.19     28.98 o
  -1   1  17     1043.48     1056.76     50.38 o
   0   1  17      295.02      449.38     39.66 o
   1   1  17      574.03      538.26     39.39 o
   2   1  17      154.96      215.61     40.42 o
   3   1  17     4620.29     4669.57    188.54 o
   4   1  17      198.84      169.83     53.38 o
   5   1  17       78.05      256.85     61.41 o
 -10   2  17      703.13      692.80    112.43 o
  -9   2  17     2814.64     2756.86    188.37 o
  -8   2  17      105.74      143.04     62.26 o
  -7   2  17      254.94      412.69     57.58 o
  -6   2  17     1899.65     2149.06    106.52 o
  -5   2  17     1470.86     1633.66     79.53 o
  -4   2  17      196.11      296.79     39.82 o
  -3   2  17      958.42      950.77     55.74 o
  -2   2  17      302.24      365.73     34.15 o
  -1   2  17      559.00      588.87     41.47 o
   0   2  17       37.42       35.62     32.16 o
   1   2  17     5909.24     5915.19    175.11 o
   2   2  17     1690.87     1939.97     91.54 o
   3   2  17      207.42      191.53     57.32 o
   4   2  17      166.30      105.75     51.64 o
   5   2  17     1681.75     1585.02    109.71 o
  -9   3  17      550.27      652.09    111.61 o
  -8   3  17      930.83      864.81     88.86 o
  -7   3  17        6.27      111.25     49.17 o
  -6   3  17       68.44      152.88     41.88 o
  -5   3  17     1918.63     2105.06     89.79 o
  -4   3  17     4054.52     3921.57    122.42 o
  -3   3  17     1577.85     1642.91     77.48 o
  -2   3  17        9.51       37.38     32.39 o
  -1   3  17      106.96      105.27     31.67 o
   0   3  17       18.57       17.06     28.77 o
   1   3  17     2240.96     2267.37     92.76 o
   2   3  17       79.80      128.43     37.96 o
   3   3  17     2609.49     2620.96    150.02 o
   4   3  17      346.15      257.62     67.65 o
   5   3  17       43.44        5.92     62.75 o
  -9   4  17      447.17      454.89     67.62 o
  -8   4  17       19.14       98.87     51.99 o
  -7   4  17      257.89      308.46     54.44 o
  -6   4  17     3240.36     3074.49    186.57 o
  -5   4  17     2872.78     2824.17    126.24 o
  -4   4  17       63.97      165.91     45.64 o
  -3   4  17     3649.32     3682.06    145.67 o
  -2   4  17     2553.23     2473.15     98.75 o
  -1   4  17       61.20       56.22     34.52 o
   0   4  17        1.69       19.84     28.90 o
   1   4  17     4546.99     4958.84    185.69 o
   2   4  17       40.14       34.48     40.28 o
   3   4  17      227.16      209.25     63.96 o
   4   4  17      143.85      189.35     65.69 o
   5   4  17      201.60      331.13     77.50 o
  -9   5  17       12.21      -20.81     64.59 o
  -8   5  17     1622.96     1636.82    118.90 o
  -7   5  17       16.37       44.74     59.37 o
  -6   5  17       44.73      120.99     56.67 o
  -5   5  17      675.74      781.13     66.40 o
  -4   5  17     2142.92     2436.93    116.48 o
  -3   5  17     1580.80     1809.51     96.90 o
  -2   5  17        4.87      312.99     68.11 o
  -1   5  17      629.48      650.76     52.58 o
   0   5  17     4383.66     4480.47    137.48 o
   1   5  17      278.10      276.63     44.74 o
   2   5  17       10.09       -6.07     38.87 o
   3   5  17     1586.85     1699.64    120.84 o
   4   5  17     1108.69     1245.43    109.24 o
   5   5  17       79.70       96.89     66.26 o
  -9   6  17       10.29       13.48     65.30 o
  -8   6  17      165.48      295.30     71.33 o
  -7   6  17      148.58      229.76     65.67 o
  -6   6  17     6448.37     5854.16    215.91 o
  -5   6  17      671.57      781.21    113.08 o
  -4   6  17       42.99       85.94     45.28 o
  -3   6  17     2124.80     2166.16    122.61 o
  -2   6  17     9029.83     8501.73    290.84 o
  -1   6  17       40.40       72.40     31.54 o
   0   6  17      536.07      554.02     49.29 o
   1   6  17      712.63      716.35     63.28 o
   2   6  17       68.21      118.38     45.06 o
   3   6  17        9.74       -2.23     38.83 o
   4   6  17     1300.12     1348.05    167.96 o
   5   6  17      187.02      157.14     70.99 o
  -9   7  17      103.14       63.26     67.67 o
  -8   7  17     1500.69     1441.70    112.33 o
  -7   7  17       79.70      138.32     64.32 o
  -6   7  17      179.03      345.58     65.98 o
  -5   7  17      101.26      188.07     51.84 o
  -4   7  17       77.80       33.25     46.37 o
  -3   7  17      524.31      468.17     56.85 o
  -2   7  17      228.54      518.94     65.22 o
  -1   7  17       61.30      205.13     48.13 o
   0   7  17     9475.10     9250.91    284.90 o
   1   7  17       24.54        4.35     39.62 o
   2   7  17      350.90      295.21     50.72 o
   3   7  17        7.78       42.22     44.60 o
   4   7  17     3686.18     3569.75    213.62 o
   5   7  17       47.27       20.62     63.42 o
  -9   8  17      426.32      411.55     83.54 o
  -8   8  17       85.27      112.12     66.60 o
  -7   8  17      281.80      258.45     83.90 o
  -6   8  17    10401.64     9566.26    329.54 o
  -5   8  17      354.24      322.17     57.68 o
  -4   8  17        0.18      -38.04     44.21 o
  -3   8  17       39.95       59.59     45.48 o
  -2   8  17     5547.93     4959.61    186.55 o
  -1   8  17     1123.33     1060.69     76.30 o
   0   8  17     1199.00     1165.46     67.98 o
   1   8  17        2.79      -48.47     38.60 o
   2   8  17      603.91      852.06     88.67 o
   3   8  17      472.28      427.95     59.74 o
   4   8  17     2314.39     2321.72    150.87 o
  -8   9  17     1401.86     1583.03    119.99 o
  -7   9  17      269.67      305.63     62.25 o
  -6   9  17      461.55      577.29     80.28 o
  -5   9  17     1529.01     1516.02     95.42 o
  -4   9  17       28.97       43.93     47.89 o
  -3   9  17      598.86      556.11     62.49 o
  -2   9  17        5.16      179.60     49.73 o
  -1   9  17      186.70      200.35     51.12 o
   0   9  17    10708.14    10015.45    339.75 o
   1   9  17       49.07       64.29     39.55 o
   2   9  17       34.65       63.81     46.61 o
   3   9  17      562.45      468.02     63.47 o
   4   9  17     3976.38     3872.68    328.97 o
  -8  10  17      208.26      201.30     73.35 o
  -7  10  17       39.54       88.49     56.15 o
  -6  10  17     5396.84     5106.93    196.39 o
  -5  10  17     1526.35     1375.70     93.37 o
  -4  10  17      326.23      250.80     56.08 o
  -3  10  17      530.61      627.40     82.19 o
  -2  10  17     2693.04     2529.73    118.90 o
  -1  10  17      552.21      559.51     64.91 o
   0  10  17      997.97      909.92     85.98 o
   1  10  17     2248.78     2097.70     98.37 o
   2  10  17      995.17      783.06     72.29 o
   3  10  17      160.21      171.46     54.94 o
   4  10  17      524.48      623.10    105.62 o
  -8  11  17      462.11      445.94     71.89 o
  -7  11  17      830.11      854.07     82.83 o
  -6  11  17       18.48       88.20     56.50 o
  -5  11  17     1459.09     1365.10    130.62 o
  -4  11  17      320.67      380.34     62.70 o
  -3  11  17     1355.33     1193.69     84.83 o
  -2  11  17       18.51       66.54     49.33 o
  -1  11  17      144.65      263.36     56.60 o
   0  11  17     6761.10     6474.94    273.90 o
   1  11  17     1021.20      886.57     77.02 o
   2  11  17       19.52      -25.31     46.88 o
   3  11  17      632.72      576.70     70.17 o
  -7  12  17      282.76      358.83     68.01 o
  -6  12  17      620.59      675.42    127.00 o
  -5  12  17      899.74      895.12     81.65 o
  -4  12  17      476.31      502.85     65.59 o
  -3  12  17     2973.66     2835.36    130.88 o
  -2  12  17     1148.44     1430.53     95.48 o
  -1  12  17      171.86      216.58     55.84 o
   0  12  17      529.64      629.30     81.26 o
   1  12  17     4846.39     4696.72    216.14 o
   2  12  17        2.53       32.06     50.42 o
   3  12  17      101.58       83.68     56.81 o
  -7  13  17      840.53      946.43     87.08 o
  -6  13  17      109.20      138.48     60.72 o
  -5  13  17      283.48      373.38     66.36 o
  -4  13  17      753.82      894.08     80.99 o
  -3  13  17     1732.82     1653.90    197.17 o
  -2  13  17        0.54      -16.31     51.70 o
  -1  13  17      185.07       87.86     55.56 o
   0  13  17      470.33      559.18     92.56 o
   1  13  17     1020.09      943.36     95.54 o
   2  13  17      347.00      372.43     70.95 o
   3  13  17     1810.12     1608.60    107.05 o
  -6  14  17       48.76       49.18     59.20 o
  -5  14  17      467.57      492.50     72.49 o
  -4  14  17      135.73      158.63     58.31 o
  -3  14  17     2663.35     2260.20    174.10 o
  -2  14  17        6.36       72.91     55.61 o
  -1  14  17      151.67       57.78     55.37 o
   0  14  17       94.89      141.14     67.61 o
   1  14  17     4284.97     3885.64    192.98 o
   2  14  17       81.61      130.51     90.10 o
  -6  15  17       22.60      -67.43     58.86 o
  -5  15  17      214.87      237.78     67.89 o
  -4  15  17      605.64      613.09     76.18 o
  -3  15  17     1972.47     1816.47    111.58 o
  -2  15  17      206.78      146.10     60.43 o
  -1  15  17       80.17       79.29     66.86 o
   0  15  17      940.98     1024.33    102.83 o
   1  15  17      193.69      208.83     75.79 o
  -5  16  17      359.57      377.59     83.26 o
  -4  16  17      382.24      403.10     69.51 o
  -3  16  17     1250.90     1049.21     89.46 o
  -2  16  17      454.13      448.72     72.86 o
  -1  16  17      506.54      418.87     80.08 o
   0  16  17        4.96        3.92     67.46 o
  -3  17  17      272.62      201.52     65.57 o
  -2  17  17       50.36       99.48     62.88 o
  -1  17  17       59.91       40.51     88.85 o
  -8   0  18     1581.60     1785.92    147.89 o
  -6   0  18      705.99      629.42     88.73 o
  -4   0  18     1653.09     1850.78    134.97 o
  -2   0  18      100.45      140.95     46.02 o
   0   0  18      144.81       97.15     43.29 o
   2   0  18    13947.62    12700.20    918.20 o
   4   0  18       17.64       86.70     74.90 o
  -9   1  18      168.93      294.80    158.54 o
  -8   1  18     1703.04     1865.33    123.05 o
  -7   1  18       10.16      -10.12     47.75 o
  -6   1  18      434.07      477.27     87.24 o
  -5   1  18       67.90      100.64     43.83 o
  -4   1  18     3621.52     3647.86    127.45 o
  -3   1  18      162.14      107.25     33.44 o
  -2   1  18       43.22       31.78     25.80 o
  -1   1  18       59.04      108.00     31.96 o
   0   1  18     1874.02     2123.80     82.33 o
   1   1  18       14.01       24.51     31.63 o
   2   1  18      126.88      588.20     71.24 o
   3   1  18       17.21       23.17     54.40 o
   4   1  18     1410.05     1736.32    133.67 o
   5   1  18        7.56        9.98     54.37 o
  -9   2  18        9.00      157.59     69.18 o
  -8   2  18      688.10      691.79     82.86 o
  -7   2  18       55.59      117.39     51.17 o
  -6   2  18      202.53      235.39     46.24 o
  -5   2  18      138.70      197.97     41.93 o
  -4   2  18      698.77     1010.27     61.48 o
  -3   2  18       33.60       25.80     34.24 o
  -2   2  18       23.39      103.33     32.89 o
  -1   2  18     1284.42     1394.80    123.36 o
   0   2  18       20.24       79.82     35.64 o
   1   2  18      143.59      211.77     37.48 o
   2   2  18     6462.36     6121.09    273.53 o
   3   2  18       18.34       10.95     55.17 o
   4   2  18       67.09      147.52     72.45 o
  -9   3  18       47.76      113.46     59.89 o
  -8   3  18      137.34      161.13     55.60 o
  -7   3  18      512.76      504.27     70.29 o
  -6   3  18       10.35       86.50     56.37 o
  -5   3  18        1.07       79.46     53.52 o
  -4   3  18     2937.51     2750.47    121.25 o
  -3   3  18      552.30      638.41     96.87 o
  -2   3  18       90.19       86.01     41.90 o
  -1   3  18      986.04      932.66     58.86 o
   0   3  18     3529.61     3444.16    124.43 o
   1   3  18       56.33       84.63     37.59 o
   2   3  18       65.84      188.88     41.33 o
   3   3  18      185.47      258.65     66.17 o
   4   3  18      882.06      873.87     96.46 o
  -9   4  18      330.33      233.06     73.87 o
  -8   4  18       85.11       77.03     65.53 o
  -7   4  18       35.18      365.91     82.53 o
  -6   4  18       51.95      -18.71     54.45 o
  -5   4  18      882.19      982.18     75.42 o
  -4   4  18     1098.17     1157.37     79.37 o
  -3   4  18       86.10       87.69     44.40 o
  -2   4  18      385.71      481.37     81.18 o
  -1   4  18     2680.14     2610.56     94.85 o
   0   4  18      192.61      176.04     33.98 o
   1   4  18       98.47      127.86     39.16 o
   2   4  18     1968.95     2318.53    105.07 o
   3   4  18      230.08      330.94     68.32 o
   4   4  18       10.54       68.60     61.78 o
  -9   5  18       20.30      -64.43     78.09 o
  -8   5  18      172.67      219.30     73.49 o
  -7   5  18     5282.33     4946.86    232.50 o
  -6   5  18       15.39       90.69     58.82 o
  -5   5  18       23.48       32.47     47.45 o
  -4   5  18     3155.07     2875.33    200.99 o
  -3   5  18      313.17      622.97     62.80 o
  -2   5  18        2.39       42.57     42.52 o
  -1   5  18     2954.74     3029.46    116.37 o
   0   5  18     1546.52     1710.51     76.70 o
   1   5  18        6.66       42.11     37.36 o
   2   5  18       26.76       67.71     44.16 o
   3   5  18     1377.20     1126.97    101.69 o
   4   5  18        1.86        3.36     60.62 o
  -9   6  18      580.33      435.75     82.61 o
  -8   6  18       56.33       27.52     63.25 o
  -7   6  18      425.29      996.33    167.58 o
  -6   6  18      128.83      167.94     54.97 o
  -5   6  18      994.98      979.04     78.04 o
  -4   6  18      412.16      387.23     57.07 o
  -3   6  18      439.30      411.99     56.83 o
  -2   6  18       11.92       59.89     45.27 o
  -1   6  18     7585.46     7415.25    261.60 o
   0   6  18      191.04      182.75     35.94 o
   1   6  18       50.41       42.49     38.29 o
   2   6  18      171.92      145.40     49.05 o
   3   6  18     2501.44     2415.43    152.31 o
   4   6  18       31.24       57.25     62.83 o
  -8   7  18       60.78      126.32     68.68 o
  -7   7  18     8704.16     8150.57    333.52 o
  -6   7  18       81.54      193.45     56.78 o
  -5   7  18      106.14      117.37     51.76 o
  -4   7  18      213.48      176.36     51.75 o
  -3   7  18     1325.18     1523.06    101.19 o
  -2   7  18      224.08      309.40     54.35 o
  -1   7  18     1985.08     1930.33    104.05 o
   0   7  18      205.97      239.96     43.79 o
   1   7  18      129.62      154.44     42.55 o
   2   7  18       86.15      120.78     48.89 o
   3   7  18     3038.86     2908.03    247.05 o
   4   7  18       78.17      146.88     79.00 o
  -8   8  18      141.09      185.79     72.56 o
  -7   8  18       18.70      500.13     69.77 o
  -6   8  18      595.86      769.60     76.04 o
  -5   8  18     1790.96     2070.48    114.80 o
  -4   8  18      450.25      414.50     60.63 o
  -3   8  18      248.48      224.16     52.83 o
  -2   8  18       57.64       96.05     48.23 o
  -1   8  18     9785.98     8808.97    305.25 o
   0   8  18        2.48       15.20     41.62 o
   1   8  18       83.93        4.10     39.60 o
   2   8  18      955.44     1140.27     83.54 o
   3   8  18     2623.65     2400.52    123.14 o
   4   8  18      124.47       86.41     73.30 o
  -8   9  18       22.40       16.65     69.26 o
  -7   9  18     7223.38     6353.12    263.54 o
  -6   9  18      113.70      124.19     55.48 o
  -5   9  18      443.84      450.97     73.56 o
  -4   9  18      369.85      242.06     57.94 o
  -3   9  18     2674.34     2613.66    126.78 o
  -2   9  18      278.27      320.66     56.65 o
  -1   9  18     4018.19     3884.72    160.07 o
   0   9  18      624.03      722.19     81.25 o
   1   9  18       69.61       99.90     43.22 o
   2   9  18       32.06       53.65     48.26 o
   3   9  18     2062.11     1996.46    114.41 o
  -8  10  18      946.68      916.93    101.12 o
  -7  10  18       33.19      369.51     67.39 o
  -6  10  18       26.10       53.58     56.22 o
  -5  10  18      678.14      730.98     75.27 o
  -4  10  18      230.49      194.62     63.12 o
  -3  10  18      169.76      273.96     57.79 o
  -2  10  18        9.83       47.94     50.73 o
  -1  10  18     7151.94     6444.51    236.25 o
   0  10  18      159.50      235.22     66.79 o
   1  10  18      311.85      297.22     56.64 o
   2  10  18     1529.64     1638.92    101.66 o
   3  10  18     1295.49     1254.88    173.47 o
  -7  11  18     3320.34     3145.47    148.86 o
  -6  11  18       69.52      192.88     60.69 o
  -5  11  18       65.86       22.77     55.15 o
  -4  11  18     1072.07      893.42    105.07 o
  -3  11  18     1519.06     1915.05    111.70 o
  -2  11  18        5.20       20.93     51.65 o
  -1  11  18     2003.67     1991.61    112.39 o
   0  11  18     2808.90     2756.97    156.26 o
   1  11  18        7.92       73.42     63.59 o
   2  11  18        0.88      135.56     79.22 o
   3  11  18      525.07      302.78     69.29 o
  -7  12  18       53.67      236.87     66.75 o
  -6  12  18      105.60      114.92     70.18 o
  -5  12  18       42.31       64.07     57.94 o
  -4  12  18      318.06      292.79     61.98 o
  -3  12  18        2.63       70.66     54.69 o
  -2  12  18      209.32      132.70     89.43 o
  -1  12  18     2022.00     2183.00    123.13 o
   0  12  18       47.64       94.24     65.45 o
   1  12  18      384.67      396.45     76.54 o
   2  12  18     2330.72     2417.54    144.35 o
  -6  13  18       60.40       77.84     60.32 o
  -5  13  18       95.85      100.26     60.07 o
  -4  13  18     4552.70     4122.64    172.02 o
  -3  13  18      808.79      853.58     82.24 o
  -2  13  18      205.09      163.99     59.69 o
  -1  13  18      285.13      258.99     70.95 o
   0  13  18     2198.08     2172.19    142.75 o
   1  13  18       84.11       93.75     83.15 o
   2  13  18        1.06       80.57     69.97 o
  -5  14  18       32.07      117.08     69.37 o
  -4  14  18      967.89      991.19     86.43 o
  -3  14  18      348.10      298.90     64.37 o
  -2  14  18      440.95      437.15     69.67 o
  -1  14  18        3.72       32.60     66.74 o
   0  14  18      108.71      153.91     70.95 o
   1  14  18      275.23      278.64     78.24 o
  -4  15  18     5427.22     4547.38    187.36 o
  -3  15  18       46.07       58.55     59.78 o
  -2  15  18      115.40       35.27     62.85 o
  -1  15  18        0.87      -13.97     66.79 o
   0  15  18     1688.72     1645.97    127.38 o
  -2  16  18        4.51      -17.02     64.84 o
  -9   0  19      834.72      871.96    165.14 o
  -7   0  19      184.11      215.11     81.74 o
  -5   0  19     5485.59     5145.67    269.00 o
  -3   0  19        3.90       90.83     48.71 o
  -1   0  19    10288.15     9693.51    382.39 o
   1   0  19      512.62      737.14     71.99 o
   3   0  19      767.90      833.64    162.50 o
  -9   1  19      359.74      458.76     95.88 o
  -8   1  19        1.01       -9.24     54.14 o
  -7   1  19      245.07      250.72     58.19 o
  -6   1  19      334.19      274.79     55.49 o
  -5   1  19      290.57      469.29     50.20 o
  -4   1  19       25.45       42.05     37.94 o
  -3   1  19     1853.28     2004.07     91.60 o
  -2   1  19     1245.77     1419.28     72.77 o
  -1   1  19        6.89      294.67     42.38 o
   0   1  19      133.69      185.74     38.15 o
   1   1  19     7062.55     7190.92    233.22 o
   2   1  19       15.21       30.37     71.77 o
   3   1  19       13.20       68.64     57.43 o
   4   1  19      230.59      239.23     73.73 o
  -9   2  19     1637.17     1701.29    123.92 o
  -8   2  19      194.50      220.71     67.04 o
  -7   2  19        0.63       44.31     60.29 o
  -6   2  19       58.55       91.07     59.38 o
  -5   2  19     4564.76     4309.95    193.49 o
  -4   2  19       96.57      154.66     81.61 o
  -3   2  19        1.56       85.22     43.91 o
  -2   2  19     1168.03     1273.67     71.63 o
  -1   2  19     1603.83     1850.04    102.83 o
   0   2  19      289.51      391.42     46.58 o
   1   2  19      344.88      533.85     53.37 o
   2   2  19     1106.34     1282.49    107.18 o
   3   2  19        2.08       65.92     59.85 o
   4   2  19      478.21      390.38     79.09 o
  -8   3  19      219.37      203.27     81.54 o
  -7   3  19      322.27      337.64     72.39 o
  -6   3  19       76.66      109.08     60.65 o
  -5   3  19       29.52      113.10     56.68 o
  -4   3  19      136.35      154.50     49.68 o
  -3   3  19      240.39      320.62     53.77 o
  -2   3  19     2992.55     3055.81    174.39 o
  -1   3  19      348.84      288.19     43.50 o
   0   3  19       45.57      124.59     39.69 o
   1   3  19     3220.97     3197.25    113.07 o
   2   3  19      261.94      230.63     68.37 o
   3   3  19      145.47      142.27     68.60 o
   4   3  19     1459.10     1347.59    118.71 o
  -8   4  19     2190.14     2059.95    136.27 o
  -7   4  19       86.76       15.32     62.44 o
  -6   4  19       49.10       76.12     59.90 o
  -5   4  19     1856.05     2100.81    221.05 o
  -4   4  19       74.61      103.01     77.23 o
  -3   4  19       36.08       95.98     47.70 o
  -2   4  19     5999.43     5870.44    214.55 o
  -1   4  19        9.37      114.07     39.73 o
   0   4  19      588.05      593.69     53.84 o
   1   4  19      192.80      222.24     44.79 o
   2   4  19     2637.37     2491.04    154.60 o
   3   4  19      407.26      567.85     82.63 o
   4   4  19      126.68      168.41     69.56 o
  -8   5  19      445.56      556.69     84.67 o
  -7   5  19      522.02      530.17     79.82 o
  -6   5  19     1817.02     1847.87    124.00 o
  -5   5  19      114.42      118.52     51.29 o
  -4   5  19       69.23      153.77     51.09 o
  -3   5  19      876.29      972.84     76.08 o
  -2   5  19     2486.39     2568.02    120.33 o
  -1   5  19      124.24       96.70     46.21 o
   0   5  19      464.52      468.19     51.26 o
   1   5  19      572.49      551.34     56.48 o
   2   5  19      747.94      714.76     60.80 o
   3   5  19      210.76      161.00     64.64 o
  -8   6  19     2826.83     2900.75    165.62 o
  -7   6  19       87.36      188.12     68.85 o
  -6   6  19      568.85      537.38     67.40 o
  -5   6  19       85.69      157.12     54.59 o
  -4   6  19      126.52      147.63     52.09 o
  -3   6  19        0.77       10.09     46.26 o
  -2   6  19     3990.41     3638.22    226.10 o
  -1   6  19      414.10      537.60     73.30 o
   0   6  19      297.12      330.75     47.38 o
   1   6  19       15.91       11.05     39.83 o
   2   6  19     3272.52     3149.37    140.81 o
   3   6  19        2.91       38.22     60.56 o
  -8   7  19      326.75      469.79     84.21 o
  -7   7  19      121.82      341.64     75.65 o
  -6   7  19     3325.99     3145.39    195.27 o
  -5   7  19       30.94       75.22     53.43 o
  -4   7  19      221.44      181.48     54.38 o
  -3   7  19      367.78      404.81     66.33 o
  -2   7  19     5381.54     5143.31    195.77 o
  -1   7  19      229.41      301.04     63.97 o
   0   7  19     1498.20     1445.97    107.75 o
   1   7  19      119.20       94.58     44.12 o
   2   7  19      661.93      633.69     82.95 o
   3   7  19       43.97      -52.06     54.75 o
  -8   8  19     3507.29     3355.31    180.62 o
  -7   8  19      207.33      293.13     65.41 o
  -6   8  19     1925.58     1684.89    105.69 o
  -5   8  19      154.54      131.54     57.75 o
  -4   8  19      782.82      730.64     73.55 o
  -3   8  19       23.59       31.11     51.10 o
  -2   8  19     5311.24     5093.75    196.54 o
  -1   8  19       48.73      115.84     60.52 o
   0   8  19      607.30      600.52    142.48 o
   1   8  19        6.63      -34.93     39.82 o
   2   8  19     1390.40     1639.53    115.75 o
   3   8  19        0.95       50.52     74.72 o
  -7   9  19      393.99      529.90     72.73 o
  -6   9  19     2448.05     2533.54    141.30 o
  -5   9  19       35.77       12.18     54.53 o
  -4   9  19      673.67      636.65     70.24 o
  -3   9  19       77.46      167.19     55.38 o
  -2   9  19     3644.32     3261.64    143.77 o
  -1   9  19      161.72      177.54     63.13 o
   0   9  19     3370.33     3021.94    180.72 o
   1   9  19     1221.63     1304.51    138.44 o
   2   9  19      295.49      340.42     60.29 o
  -7  10  19      233.52      345.74     68.53 o
  -6  10  19      441.57      405.72     68.53 o
  -5  10  19      417.03      512.33     70.56 o
  -4  10  19     1422.40     1381.39     95.95 o
  -3  10  19      195.23      187.26     58.33 o
  -2  10  19     3106.56     2624.11    131.22 o
  -1  10  19      571.81      841.44    137.61 o
   0  10  19     1165.00      968.37     93.41 o
   1  10  19       61.26        7.66     61.85 o
   2  10  19      715.04      594.39     70.05 o
  -6  11  19     1359.72     1399.94    102.23 o
  -5  11  19       31.55       38.81     56.21 o
  -4  11  19      273.67      254.56     61.76 o
  -3  11  19      856.00      969.07     83.91 o
  -2  11  19      493.53      502.97     70.83 o
  -1  11  19      694.45      672.56     83.62 o
   0  11  19     1812.41     1597.95    119.28 o
   1  11  19     2046.00     2383.11    151.33 o
   2  11  19      534.97      439.87     80.08 o
  -6  12  19      107.65       91.72     62.37 o
  -5  12  19     2343.31     2484.78    136.30 o
  -4  12  19      547.77      602.85     92.98 o
  -3  12  19       15.75      -25.78     54.92 o
  -2  12  19      132.20      168.09     60.18 o
  -1  12  19      290.81      399.99     78.40 o
   0  12  19       25.66        6.53     65.48 o
   1  12  19      371.82      352.33     77.94 o
  -5  13  19      711.31      689.03     80.05 o
  -4  13  19       10.75       93.36     61.97 o
  -3  13  19     1981.46     1889.98    122.04 o
  -2  13  19      407.76      385.29     69.51 o
  -1  13  19       29.22       -0.32     65.34 o
   0  13  19        5.62       27.48     97.09 o
  -4  14  19      134.36      248.62     80.35 o
  -3  14  19        9.84       51.86     59.89 o
  -2  14  19      128.33      136.28     63.04 o
  -1  14  19      763.27      569.63     89.66 o
  -8   0  20        0.98      -73.57     77.07 o
  -6   0  20      456.83      720.03    138.72 o
  -4   0  20     6165.32     5854.72    244.07 o
  -2   0  20      312.73      378.98    128.81 o
   0   0  20     2107.16     2182.19    161.56 o
   2   0  20      860.00      656.61    147.97 o
  -8   1  20      189.13      178.97     87.09 o
  -7   1  20       54.11       93.35    110.32 o
  -6   1  20     3894.27     3753.74    178.97 o
  -5   1  20       17.02       88.49     60.73 o
  -4   1  20      319.56      574.31     61.35 o
  -3   1  20      559.68      493.86     57.24 o
  -2   1  20     4105.80     4103.02    159.15 o
  -1   1  20      238.95      188.66     38.99 o
   0   1  20     1241.56     1288.51     74.50 o
   1   1  20      755.11      764.95    153.25 o
   2   1  20     1708.72     1834.48    165.28 o
   3   1  20       95.94       78.59     84.54 o
  -8   2  20      249.68      360.53     78.94 o
  -7   2  20      308.30      275.29     72.10 o
  -6   2  20        9.26      337.89     69.59 o
  -5   2  20       32.55       59.57     57.02 o
  -4   2  20     3695.70     3475.69    166.28 o
  -3   2  20      511.74      513.70     59.21 o
  -2   2  20      468.88      452.83     50.81 o
  -1   2  20       11.93      101.73     40.28 o
   0   2  20     2262.56     2386.10     97.18 o
   1   2  20       20.59      214.54     46.35 o
   2   2  20      368.01      347.76     91.42 o
   3   2  20      843.49     1040.26    104.81 o
  -8   3  20      178.49      157.91     89.67 o
  -7   3  20       15.39       39.41     63.49 o
  -6   3  20     1361.50     1286.20    104.12 o
  -5   3  20       27.99      135.51     61.13 o
  -4   3  20       76.09      146.65     60.26 o
  -3   3  20     4091.23     3805.19    155.29 o
  -2   3  20       88.08      112.33     57.47 o
  -1   3  20        2.74      -21.96     41.72 o
   0   3  20       28.84      169.89     50.84 o
   1   3  20     3793.46     3199.85    127.35 o
   2   3  20      236.28      404.59     95.52 o
   3   3  20       23.24      215.29     68.65 o
  -8   4  20      493.10      464.51     84.04 o
  -7   4  20      321.51      420.35     76.49 o
  -6   4  20      118.79      220.16     68.42 o
  -5   4  20      914.48      968.15    117.96 o
  -4   4  20     1429.34     1603.81     98.20 o
  -3   4  20     1489.86     1549.93     93.37 o
  -2   4  20        5.99       87.75     41.90 o
  -1   4  20      462.17      544.30     62.00 o
   0   4  20     1154.90     1382.16    108.57 o
   1   4  20      162.30      263.68     44.01 o
   2   4  20       58.70       88.88     60.01 o
   3   4  20     3186.37     2863.67    166.15 o
  -8   5  20        9.35       28.24     87.00 o
  -7   5  20     1293.05     1277.07    162.75 o
  -6   5  20      164.18      133.78     65.56 o
  -5   5  20      411.89      507.19     66.89 o
  -4   5  20      289.67      282.14     57.29 o
  -3   5  20     5310.55     4882.01    188.96 o
  -2   5  20       74.36       81.94     51.32 o
  -1   5  20      703.52      580.91     62.84 o
   0   5  20      851.93      770.29     70.02 o
   1   5  20     3014.00     2777.74    115.73 o
   2   5  20      181.67      162.55     64.73 o
  -7   6  20     2532.24     2308.63    147.67 o
  -6   6  20        8.17      -29.82     59.97 o
  -5   6  20      126.25       90.29     54.58 o
  -4   6  20      257.68      384.99     63.85 o
  -3   6  20      380.78      554.97     65.50 o
  -2   6  20      866.20      766.35     72.56 o
  -1   6  20     2909.85     2822.25    128.31 o
   0   6  20      270.02      373.93    104.64 o
   1   6  20       44.86      141.96     47.22 o
   2   6  20        9.06        0.66     60.88 o
  -7   7  20     3208.63     3088.92    168.99 o
  -6   7  20        0.23      -22.21     53.73 o
  -5   7  20       15.89       36.94     54.36 o
  -4   7  20        5.35        9.63     52.18 o
  -3   7  20     4295.79     3966.86    237.41 o
  -2   7  20      401.70      426.19     63.90 o
  -1   7  20      576.26      505.00     75.22 o
   0   7  20        0.43      -67.52     56.02 o
   1   7  20      734.73      758.63     65.76 o
   2   7  20      214.77      292.39     59.19 o
  -7   8  20     2242.13     2183.57    144.38 o
  -6   8  20       24.90        8.35     61.09 o
  -5   8  20      246.84      279.48     63.17 o
  -4   8  20       73.03      114.55     56.43 o
  -3   8  20     1071.93     1210.55     89.58 o
  -2   8  20      482.04      591.01     69.92 o
  -1   8  20     7856.71     7039.52    296.07 o
   0   8  20       12.41      213.22     66.94 o
   1   8  20       55.75      -17.27     59.69 o
   2   8  20       11.80      105.66     48.19 o
  -6   9  20      230.62      250.04     65.87 o
  -5   9  20       46.09       34.27     57.33 o
  -4   9  20        2.88       -2.96     54.91 o
  -3   9  20     3287.46     3017.51    144.45 o
  -2   9  20       57.49       85.91     56.71 o
  -1   9  20      932.57      863.74     90.64 o
   0   9  20      579.02      577.40     81.77 o
   1   9  20      287.71      325.12     74.93 o
  -6  10  20      242.87      259.91     67.61 o
  -5  10  20       95.72       42.64     57.97 o
  -4  10  20      840.63      868.04     95.52 o
  -3  10  20     1157.00     1197.05     91.67 o
  -2  10  20        3.44        1.59     54.68 o
  -1  10  20     4697.65     4444.48    249.77 o
   0  10  20      700.03      679.38     88.55 o
   1  10  20       83.18       60.81     66.45 o
  -5  11  20      479.51      477.55     73.36 o
  -4  11  20       41.72       44.29     58.81 o
  -3  11  20      600.42      531.00     72.41 o
  -2  11  20      209.02      244.35     63.77 o
  -1  11  20      129.34       69.49     66.76 o
   0  11  20      240.73      150.17     72.63 o
  -4  12  20     1574.17     1881.26    116.58 o
  -3  12  20      201.84      205.81     64.05 o
  -2  12  20       17.89       12.89     58.33 o
  -1  12  20       57.55        1.51     66.79 o
  -5   0  21     1640.13     1812.62    211.38 o
  -3   0  21      132.16       83.23     92.48 o
  -1   0  21     2282.50     2058.49    157.24 o
   1   0  21     1618.70     1780.91    227.24 o
  -7   1  21      238.72      250.33     72.19 o
  -6   1  21        2.10      162.51     66.00 o
  -5   1  21     5080.58     4512.89    177.51 o
  -4   1  21       84.89       68.12     56.57 o
  -3   1  21      220.64      189.10     59.70 o
  -2   1  21       29.70       45.82     64.38 o
  -1   1  21      562.97      679.02     66.47 o
   0   1  21       20.82        9.25     46.46 o
   1   1  21     2042.09     1964.30    167.53 o
   2   1  21      406.96      548.44    105.95 o
  -7   2  21      644.02      627.90     86.62 o
  -6   2  21       44.95       39.07     63.54 o
  -5   2  21     1056.45     1115.69     95.27 o
  -4   2  21     1126.51     1242.34     86.81 o
  -3   2  21      147.61      191.61     52.50 o
  -2   2  21        0.17       37.14     42.39 o
  -1   2  21      533.70      536.77     62.23 o
   0   2  21        2.64       11.11     47.58 o
   1   2  21      502.72      657.41    128.81 o
   2   2  21       27.99      116.19     94.46 o
  -7   3  21       49.08       75.98     67.72 o
  -6   3  21      307.47      268.42     71.17 o
  -5   3  21     3400.08     3308.94    166.50 o
  -4   3  21      116.28      218.41     66.58 o
  -3   3  21       36.10      102.14     46.53 o
  -2   3  21      837.90      969.06     69.85 o
  -1   3  21     2277.02     2428.01    121.36 o
   0   3  21        2.00      -15.29     42.70 o
   1   3  21      907.69      903.38     93.79 o
   2   3  21     2904.07     2776.40    214.40 o
  -7   4  21      721.06      785.57     94.58 o
  -6   4  21       30.62       63.25     64.66 o
  -5   4  21      582.85      673.53     83.62 o
  -4   4  21     3965.26     3731.48    157.46 o
  -3   4  21        6.78       39.32     51.39 o
  -2   4  21       46.07      138.14     47.65 o
  -1   4  21      489.27      506.81     72.08 o
   0   4  21     1056.27     1007.05     94.27 o
   1   4  21      126.32      178.65     52.74 o
   2   4  21      222.66      353.55     82.19 o
  -7   5  21       72.74      204.96     74.78 o
  -6   5  21      214.98      153.98     70.07 o
  -5   5  21      209.81      273.70     71.46 o
  -4   5  21      350.79      422.24     64.93 o
  -3   5  21      162.16      272.40     58.48 o
  -2   5  21     3802.86     3582.15    136.13 o
  -1   5  21      505.31      590.36     66.54 o
   0   5  21       24.61       84.21     62.06 o
   1   5  21       53.27       62.69     41.16 o
  -6   6  21       11.05      -56.69     62.87 o
  -5   6  21      106.95      182.54     60.03 o
  -4   6  21     3445.69     3375.01    149.62 o
  -3   6  21      670.69      753.56     75.93 o
  -2   6  21       91.72      386.18     62.35 o
  -1   6  21      335.19      305.54     69.91 o
   0   6  21      451.15      412.92     75.23 o
   1   6  21        9.90       93.56     50.27 o
  -6   7  21        5.23       28.51     58.44 o
  -5   7  21       36.23        3.99     56.36 o
  -4   7  21       19.49       59.44     55.96 o
  -3   7  21      840.99      884.90     79.70 o
  -2   7  21     6643.28     6215.40    233.55 o
  -1   7  21       37.12      -14.27     59.30 o
   0   7  21       27.28      -38.63     59.55 o
   1   7  21        2.87       51.75     64.19 o
  -6   8  21        5.05       33.10     60.04 o
  -5   8  21       30.68       -7.36     58.17 o
  -4   8  21     1715.19     1629.91    106.99 o
  -3   8  21      148.72      263.17     62.73 o
  -2   8  21        0.18      251.40     63.01 o
  -1   8  21      137.15      181.13     67.67 o
   0   8  21      126.92       86.07     65.71 o
  -5   9  21      394.66      353.60     70.40 o
  -4   9  21      213.38      244.22     63.82 o
  -3   9  21      132.68      152.64     61.21 o
  -2   9  21     3535.27     3053.39    143.70 o
  -1   9  21       76.90      124.59     69.30 o
   0   9  21       88.24      139.38     73.64 o
  -4  10  21     1664.34     1797.47    115.91 o
  -3  10  21      550.90      644.27     77.64 o
  -2  10  21       24.45      108.71     60.37 o
  -1  10  21       63.26      -10.94     65.47 o
  -3  11  21      189.62      229.33     66.50 o
  -6   0  22     4296.77     3849.83    328.97 o
  -4   0  22      355.64      146.65    108.33 o
  -2   0  22      582.23      624.90    130.79 o
   0   0  22     1181.13     1140.15    181.00 o
  -6   1  22     2877.72     2630.43    191.89 o
  -5   1  22      202.65      383.01    126.17 o
  -4   1  22      963.31      883.83    222.61 o
  -3   1  22        0.99       78.93     72.29 o
  -2   1  22     1130.67     1112.15    115.79 o
  -1   1  22      651.15      814.79    145.65 o
   0   1  22      289.45      318.10     85.93 o
   1   1  22       13.47      144.09     81.74 o
  -6   2  22     2681.51     2620.53    154.09 o
  -5   2  22        3.71      173.34     66.86 o
  -4   2  22     1710.56     1514.42    129.76 o
  -3   2  22     1451.91     1390.85    131.63 o
  -2   2  22      400.60      323.60     81.13 o
  -1   2  22       13.85       48.46     49.87 o
   0   2  22     1854.84     1783.51    109.36 o
  -6   3  22     1179.35     1391.08    113.36 o
  -5   3  22     1422.91     1358.16    110.14 o
  -4   3  22       77.84      163.29     56.40 o
  -3   3  22      186.14      319.77     59.60 o
  -2   3  22     2052.85     2189.40    117.71 o
  -1   3  22      718.43     1044.24    184.22 o
   0   3  22      190.69      274.15     66.39 o
  -6   4  22      259.96      349.11     77.78 o
  -5   4  22        7.48      286.47     72.45 o
  -4   4  22      463.95      529.72     80.76 o
  -3   4  22     3351.05     3224.84    129.11 o
  -2   4  22      837.76      775.06     75.01 o
  -1   4  22      105.98      118.18     64.39 o
   0   4  22     2177.96     2222.26    121.46 o
  -5   5  22     2573.47     2225.44    144.65 o
  -4   5  22        0.62      144.54     59.39 o
  -3   5  22      186.84      324.73     63.43 o
  -2   5  22      633.93      526.76     67.85 o
  -1   5  22       97.77      117.56     65.45 o
   0   5  22       66.77      119.03     95.57 o
  -5   6  22        1.02       90.27     59.55 o
  -4   6  22       68.01       63.35     57.77 o
  -3   6  22     3144.59     3063.53    145.10 o
  -2   6  22      367.83      379.20     64.14 o
  -1   6  22        7.37      -45.34     59.83 o
  -5   7  22     1815.63     2150.09    126.47 o
  -4   7  22       51.65       84.99     59.64 o
  -3   7  22        6.61      163.16     60.72 o
  -2   7  22        5.80       38.20     65.18 o
  -1   7  22        0.60      -36.04     62.26 o
  -4   8  22       14.12      -13.93     58.26 o
  -3   8  22     1361.07     1467.50    103.87 o
  -2   8  22       22.88       26.65     66.04 o
  -3   0  23     1644.34     1520.64    198.17 o
  -1   0  23        2.33      166.46    107.01 o
  -4   1  23     1380.18     1274.85    131.19 o
  -3   1  23      346.48      289.33     85.01 o
  -2   1  23       81.20       50.86     74.74 o
  -1   1  23     2855.52     2506.21    178.42 o
  -4   2  23       32.12      136.03     78.74 o
  -3   2  23     1233.74     1149.92    153.25 o
  -2   2  23       27.89      109.15     75.16 o
  -4   3  23     2533.76     2596.16    309.81 o
  -3   3  23       32.72      134.25     76.03 o
  -2   3  23       21.43       46.26     69.97 o
  -3   4  23      580.45      632.91     65.95 o
 
